# Supplementary material for: Comprehensive Comparison of Methods for Isolation of Extracellular Vesicles from Human Plasma
Source: J Proteome Res. 2025 May 13;24(6):2956–67. doi: 10.1021/acs.jproteome.5c00149 (PMC12150312; doi:10.1021/acs.jproteome.5c00149)
Supplement: Supplementary file 2 [file pr5c00149_si_002.xlsx]

## Sheet: Sheet1
	Comprehensive Comparison of Methods for Isolation of Extracellular Vesicles from Human Plasma Patil Shivprasad Suresh,1 and Qibin Zhang1,2* 1 Center for Translational Biomedical Research, University of North Carolina at Greensboro, North Carolina Research Campus, Kannapolis, NC 28081, USA. 2 Department of Chemistry & Biochemistry, University of North Carolina at Greensboro, Greensboro, NC 27402, …

## Sheet: Identified Protein
Identification of proteins from Extracellular Vesicles Isolated with Nine Different Methods (Three Sets)
Protein.Ids	Genes	First.Protein.Description	UC_1	UC_2	UC_3	DGUC_1	DGUC_2	DGUC_3	qEV_1	qEV_2	qEV_3	SSEC_1	SSEC_2	SSEC_3	ExoQ_1	ExoQ_2	ExoQ_3	TEI_1	TEI_2	TEI_3	NPR_1	NPR_2	NPR_3	MagCap_1	MagCap_2	MagCap_3	MagNet_1	MagNet_2	MagNet_3	Plasma_1	Plasma_2	PlasmaEV_1	PlasmaEV_2	CellEV_1	CellEV_2
P01859;P01857	IGHG1	Immunoglobulin heavy constant gamma 1	13978700000	13625700000	13019300000	13625600000	12050100000	13141300000	11477600000	11925000000	12202800000	13857200000	14426200000	13335900000	9122230000	9216340000	9336690000	15354600000	15135400000	15755000000	5387620000	6533790000	7874070000	6670680000	6856190000	6817360000	5008450000	4545410000	5262500000	9095470000	8020150000	4587580000	5344250000	3268710000	3637520000
P02768	ALB	Albumin	13190200000	13340900000	12688000000	2424500000	2440780000	2511950000	10668900000	10386800000	10002300000	12397400000	12676700000	12542900000	9596290000	9511110000	9871650000	9571600000	9644160000	9399420000	34029000000	30624300000	21239000000	11994600000	12290100000	11965300000	14493900000	14218800000	14110800000	45769700000	42766800000	8048390000	11151900000	15008900000	19958800000
P01871	IGHM	Immunoglobulin heavy constant mu	6728550000	7399300000	7078640000	1013190000	1202540000	1069120000	4031630000	4450710000	4012170000	3735130000	4013330000	3989660000	6465290000	6577540000	6366160000	3539090000	3782610000	3887850000	6386670000	6137200000	3394140000	7227900000	7526710000	7503060000	5903340000	5980900000	5898530000	853607000	924048000	2508710000	2550040000	3300530000	3466180000
P01023	A2M	Alpha-2-macroglobulin	6718610000	6944110000	6851160000	1494980000	1639930000	1470650000	716833000	741118000	735125000	1248570000	1263600000	1262860000	877088000	912007000	859273000	1375920000	1386570000	1438560000	6580280000	9194040000	8501690000	1318300000	1275250000	1283670000	1350880000	1434740000	1490620000	1235910000	1127200000	2373110000	2246200000	2461640000	2168340000
P00738	HP	Haptoglobin	5308650000	5528590000	5619100000	2622550000	2435440000	2281400000	691790000	703874000	609125000	914716000	928210000	915388000	922627000	951248000	958207000	788975000	760252000	807438000	2100800000	1950750000	1892110000	1436660000	1403620000	1349700000	1883030000	1996850000	1844230000	1059380000	1227280000	381749000	537129000	448245000	475701000
P01834	IGKC	Immunoglobulin kappa constant	4763610000	5204830000	5394830000	2534360000	2073580000	1897770000	3192100000	4426460000	4192110000	4760080000	3819680000	3776300000	4063650000	3886350000	4502420000	4182970000	4325860000	4242670000	5968750000	5636030000	7337750000	4078080000	4353540000	4486720000	2962020000	2728830000	3376170000	1053080000	662670000	583011000	629970000	4458310000	1471070000
Q8TDR2	STK35	Serine/threonine-protein kinase 35	4400680000	4251600000	4380490000	8894570000	14124500000	12962700000	3509790000	3378850000	2535400000	4468320000	3623080000	4357660000	3083670000	3228170000	2827240000	3038000000	3062160000	2687730000	4572080000	4039450000	2100060000	2707730000	3472030000	3022110000	6150590000	6726900000	5806050000	7471010000	8164670000	450333000	773960000	1844540000	2244100000
P01859	IGHG2	Immunoglobulin heavy constant gamma 2	4022440000	4118270000	3929030000	3576780000	3805730000	3736510000	3386410000	3715070000	3764640000	4713960000	4941270000	5045760000	3245130000	3409940000	3024540000	5190670000	5602670000	5401910000	10295900000	11986500000	12925900000	3466130000	3253940000	3530210000	2865270000	2968710000	2895730000	2454720000	2240080000	1957870000	2416210000	1562400000	1302650000
P01860	IGHG3	Immunoglobulin heavy constant gamma 3	3289560000	3553320000	3241030000	4643690000	4818720000	4510860000	5027800000	4995100000	4861470000	4889580000	5187630000	5152630000	4155890000	4157350000	4025350000	5414670000	5098220000	5364050000	848606000	1402220000	1542020000	2060350000	1962840000	2168210000	1134010000	1205780000	1432110000	2598340000	2436740000	660567000	770208000	248875000	399626000
P01876	IGHA1	Immunoglobulin heavy constant alpha 1	1968250000	1976040000	2190060000	767221000	960749000	919482000	1115690000	1142010000	995350000	1470960000	1467200000	1420570000	1201080000	1337400000	1254440000	1628820000	1753750000	1538660000	1889050000	2165120000	1565890000	1650270000	1693900000	1771130000	1551180000	1699370000	1606090000	827801000	1046510000	392322000	609119000	743469000	1014060000
P02671	FGA	Fibrinogen alpha chain	1739850000	1849490000	1891270000	177907000	213453000	169975000	731119000	691183000	688243000	622587000	513175000	525010000	817195000	919435000	848636000	536987000	560516000	530567000	813895000	965385000	434664000	576969000	587130000	610621000	478884000	554634000	563164000	364714000	279646000	535830000	480710000	395679000	472429000
P0CF74;P0DOY2;B9A064;A0M8Q6;P0CG04	IGLL5	Immunoglobulin lambda-like polypeptide 5	1605230000	1635780000	1282820000	1250850000	1386600000	1506430000	2417790000	2231110000	1955410000	2570520000	2481990000	2648650000	2225430000	2570010000	1616020000	2488090000		2398720000	4098370000	3668790000	3594390000	2100190000	2028570000	2163260000	2017260000	1997100000	1908880000	382368000	567062000	3201370000	872517000	2471320000	2520040000
P02647	APOA1	Apolipoprotein A-I	1471490000	1536820000	1610060000	2225630000	2180150000	2173200000	2032190000	2204680000	2030910000	2314800000	2229570000	2041110000	2351280000	2258880000	2445500000	1850120000	2030950000	1965060000	1785170000	1996790000	1566580000	2245030000	2178430000	2256000000	2241170000	2123470000	2318170000	9547050000	9325200000	3937550000	4279040000	1784730000	2356680000
P02675	FGB	Fibrinogen beta chain	1457690000	1432530000	1471060000	550443000	582035000	519215000	2542290000	2485340000	2370330000	1743090000	1763800000	1818110000	2158200000	2281840000	2400160000	1866490000	1913330000	1958760000	1800690000	1767360000	1440760000	1377180000	1296460000	1346670000	1057530000	949550000	1047420000	1693910000	1621020000	3465900000	3329120000	2212880000	2312560000
P02787	TF	Serotransferrin	1244230000	1280450000	1400810000	1816350000	1822900000	1850590000	552027000	600381000	573886000	645855000	627808000	659687000	480898000	456227000	441006000	641152000	620542000	629239000	726571000	913251000	539538000	546676000	560938000	560901000	969670000	946216000	958864000	1271470000	1372370000	623138000	888998000	658432000	956140000
Q13228	SELENBP1	Methanethiol oxidase	1200640000	1242580000	676089000	659982000	697222000	863172000	586279000	531881000	431072000	710982000	696034000	822127000	658727000	585448000	441799000	493400000	575174000	705740000	814773000	764082000	517362000	477314000	572856000	552435000	663505000	611376000	545854000	1095250000	809453000	63581100	122214000	162406000	121455000
P02679	FGG	Fibrinogen gamma chain	1174760000	1196420000	1312210000	337286000	347426000	306453000	1760530000	1702420000	1776970000	1192030000	1233710000	1162230000	1734850000	1815180000	1775640000	1168070000	1269570000	1239580000	694362000	537089000	735435000	986195000	1008310000	1059550000	714529000	760291000	705372000	788803000	647405000	1175150000	1261400000	827648000	1008410000
P01009	SERPINA1	Alpha-1-antitrypsin	1174560000	1177830000	1151510000	1533970000	1540130000	1428490000	683728000	698376000	708564000	820022000	797126000	816709000	807845000	783926000	763657000	579232000	624557000	624344000	5991560000	6794170000	4376390000	819169000	899229000	788771000	994480000	1231360000	1053830000	2327180000	2344850000	810656000	1060430000	1027330000	1088640000
O43866	CD5L	CD5 antigen-like	1228840000	1124460000	1194800000	106513000	152865000	117267000	792960000	686085000	644396000	586307000	562895000	616758000	1050790000	1095120000	1103850000	547487000	545337000	533262000	754542000	695884000	429908000	1159840000	1056900000	1318960000	1122530000	1081410000	1092640000	200775000	173765000	84169700	219872000	310937000	348219000
Q16880	UGT8	2-hydroxyacylsphingosine 1-beta-galactosyltransferase	967479000	995653000	938730000	245675000	321289000	296014000	180820000	174290000	157813000	287512000	290115000	299799000	172377000	163232000	164301000	303321000	334405000	309371000	101251000	118019000	140887800	292087000	309527000	316564000	272496000	336692000	319147000	42894600	47109100	223508000	242643000	81903600	101478000
P01024	C3	Complement C3	895476000	869389000	872435000	550991000	511282000	530835000	753546000	763099000	736071000	821626000	811908000	791851000	593371000	590660000	580843000	868507000	899642000	877632000	1362010000	1654240000	1166670000	437108000	450513000	446317000	399142000	419214000	442892000	481610000	466331000	469141000	487975000	486726000	529368000
P68871;P02042	HBB	Hemoglobin subunit beta	785937000	776247000	898217000	474295000	436630000	454277000	101435000	98163200	90057800	147832000	157197000	144360000	201724000	191942000	198590000	121127000	123346000	118661000	167964000	194718000	285968000	299142000	293068000	298031000	326197000	331425000	298102000	697150000	607689000	215468000	249713000	157431000	195982000
P01861	IGHG4	Immunoglobulin heavy constant gamma 4	574799000	655705000	592223000	550104000	668273000	674648000	619726000	705457000	601495000	1006610000	976498000	897574000	552437000	581740000	523735000	1109600000	1083490000	1203990000	1717690000	2362320000	1828220000	473018000	474997000	516482000	432023000	427869000	447570000	317141000	419484000	108327000	135793000	268694000	374606000
Q5T5C0	STXBP5	Syntaxin-binding protein 5	608212000	611989000	356564000	28127200	66698800	82028600	442171000	469496000	488194000	580662000	619838000	597214000	404622000	383695000	409457000	602303000	645059000	614358000	62096400	112319000	88562800	208282000	223577000	186501000	180195000	182842000	207967000	375816000	392697000	123755000	142358000	332317000	374057000
P0DP02;A0A0B4J1X5;P01772;A0A0C4DH42;P01767	IGHV3-74	Immunoglobulin heavy variable 3-74	466760000	485851000	540237000	472237000	300708000	437710000	516131000	632442000	578432000	617604000	637852000	606295000	632559000	584761000	637069000	635587000	623517000	620812000	1616350000	1429510000	1429110000	823492000	797695000	756279000	558877000	667206000	664589000	199568000	244252000	461334000	455284000	470978000	381380000
Q8TE73;Q96JB1	DNAH8	Dynein axonemal heavy chain 8	575672000	465323000	624675000	1144140000		1098400000	594690000	703831000	660054000	736838000	797841000	899298000	721058000	592220000	689407000	745255000	773641000	715613000	770078000	857645000	545963000	758444000	839304000	758795000	1235390000	1058700000	1223250000	1944540000	2252480000	650569000	1040570000	7929380000	7047980000
P10153	RNASE2	Non-secretory ribonuclease	328583000	461275000	265745000	6703890	9619060	8922210		10882700	11599200	5505210	6227300	3166300	5831040		4127830	86948800	74628270	69878500		35943000		11384500	10993600	13303500	10173100	5652570	16142300	58997500	15412800	31127800	4320260	52856000	26584200
P04003	C4BPA	C4b-binding protein alpha chain	433071000	450332000	479682000	63112700	70104900	67826200	2111430000	2417050000	2239870000	1206790000	1217590000	1182560000	1905580000	2122270000	2117310000	1246740000	1193620000	1244260000	1576340000	1430730000	685229000	2409370000	2578710000	2772720000	1506520000	1651440000	1594970000	168516000	152292000	915718000	654359000	1040560000	943790000
P02790	HPX	Hemopexin	377484000	418239000	405641000	1002000000	850551000	937554000	291780000	273840000	291338000	364711000	390482000	408043000	296895000	333494000	316747000	301395000	309719000	292233000	538731000	565643000	420130000	562214000	537559000	576721000	735000000	806646000	765164000	1324470000	1098840000	323888000	368822000	292543000	335250000
P69905	HBA2	Hemoglobin subunit alpha	436425000	417793000	396110000	307614000	276433000	317359000	56580900	56951400	53671200	94460100	93935500	85872800	119408000	132053000	138223000	74992400	78195600	77056200	154071000	155808000	175184000	175204000	180998000	181751000	227612000	219114000	216917000	486594000	476243000	166371000	170369000	9364290000	4875580000
P0C0L4;P0C0L5	C4B_2	Complement C4-B	399758000	410690000	419323000	182264000	171869000	182594000	1299000000	1281190000	1236870000	763413000	811258000	746172000	995531000	969473000	942626000	824925000	851699000	841503000	824060000	1051730000	817818000	485064000	489474000	507348000	139371000	138077000	149591000	473516000	570462000	418720000	370158000	827775000	735586000
A0A075B6H7;A0A0C4DH90;A0A0C4DH55;P01624	IGKV3-7	Probable non-functional immunoglobulin kappa variable 3-7	429998000	401440000	399741000	135987000	173739000	256809000	422813000	334477000	353172000	366973000	464028000	406989000	322826000	358074000	411737000	602236000	441124000	526168000	521033000	580823000	568947000	484979000	403968000	411595000	327886000	285711000	422965000	308912000	273115000	461541000	473857000	322227000	611907000
A0A0B4J1Y9	IGHV3-72	Immunoglobulin heavy variable 3-72	382369000	388121000	457723000	100660000	219499000	208626000	336059000	252684000	284571000	329426000	276883000	260950000	266482000	345704000	356118000	315452000	287726000	316225000	788684000	559546000	431978000	320093000	341134000	350266000	220395000	322078000	282958000	108369000	141327000	176974000	165810000	250722000	503520000
A0A0B4J2B5	IGHV3OR16-9	Immunoglobulin heavy variable 3/OR16-9 (non-functional) (Fragment)	414286000	363763000	461418000	514175000	322431000	334201000	305206000	318763000	331976000	337900000	360761000	377639000	366527000	360408000	322501000	371273000	396163000	382783000	4546600000	4370160000	3252930000	379468000	307975000	311673000	303901000	271282000	368987000	172187000	134223000	202130000	181998000	132549000	169412000
P01591	JCHAIN	Immunoglobulin J chain	307043000	358843000	379293000	65147500	70927900	60014800	270577000	287583000	267404000	258813000	220959000	236296000	327724000	385546000	362315000	310438000	281008000	290348000	265530000	242697000	224536000	462801000	597339000	559307000	537461000	575923000	543811000	37973900	45972000	110066000	119379000	126308000	123178000
P00450	CP	Ceruloplasmin	315649000	345462000	348836000	218672000	215282000	225613000	121434000	133280000	133548000	148307000	161530000	146121000	107429000	122720000	110467000	153087000	145844000	129191000	508135000	505960000	461187000	100795000	96744300	111058000	142506000	133189000	123822000	321508000	285556000	141537000	170103000	230214000	161398000
P01619	IGKV3-20	Immunoglobulin kappa variable 3-20	358658000	345056000	359070000	264699000	254688000	187210000	308822000	260362000	267516000	292109000	349811000	341812000	238451000	231692000	248818000	300913000	260657000	301581000	3170330000	3614540000	3195980000	326944000	323074000	332531000	370558000	370677000	331420000	250225000	212252000	461254000	493429000	333630000	343448000
P02763	ORM1	Alpha-1-acid glycoprotein 1	293414000	302647000	286110000	889355000	717373000	818745000	172169000	206352000	163567000	301308000	346684000	304801000	193408000	210456000	225039000	162736000	160198000	155871000	341806000	354853000	394084000	442151000	395194000	461744000	721167000	641553000	649258000	1321310000	992254000	507080000	890362000	432138000	564127000
P01780	IGHV3-7	Immunoglobulin heavy variable 3-7	294777000	296095000	309829000	224295000	195137000	229605000	252869000	312551000	325900000	339841000	342590000	306900000	283896000	298082000	324608000	270574000	325604000	297004000	483306000	384189000	411267000	320351000	366659000	363113000	291322000	306032000	298653000	100112000	117354000	175701000	219896000	143276000	166777000
Q9BXX0	EMILIN2	EMILIN-2	217297000	278967000	363098000	89368100	136419000	110976000	73506000	58286400	45512400	49901900	47094100	49942100	182154000	135854100	128529000	45158600	52771200	53719000	76849600	66523000	62921300	104804000	125826000	118427000	93898500	167779000	111042000	13666700	10473000	2228570	7886370	5772840	5971770
P02747	C1QC	Complement C1q subcomponent subunit C	240149000	271792000	250987000	42645100	35753900	42918500	1153250000	1532140000	1520810000	695078000	675293000	647345000	1091520000	1053630000	1235110000	754865000	724634000	686814000	352420000	265873000	190974000	760473000	813370000	824392000	371439000	328575000	307261000	46582000	52215400	94425400	91559400	87776600	37808000
P04004	VTN	Vitronectin	253134000	262195000	295040000	115970000	120793000	110718000	84282500	75080700	78156600	97983900	105796000	90893600	92458200	96121600	91325600	77102200	78026500	79491000	113316000	154474000	89650900	78266100	87027800	82085400	113362000	126397000	121829000	388926000	446927000	217551000	200626000	463571000	631636000
Q9HD15	SRA1	Steroid receptor RNA activator 1	233311000	249778000	259324000	31993400	36738700	26034300	917706000	1015580000	778271000	655340000	585358000	709149000	1372800000	1237450000	1356020000	303179000	351621000	499563000	51680100	37761300	44494000	851655000	1063520000	931952000	390618000	574533000	572696000	66971200	60659200	222329000	230484000	76630900	103233000
P0DOY3	IGLC3	Immunoglobulin lambda constant 3	283981000	244039000	436136000	161510000	124852000	110533000	359231000	530596000	349628000	488967000	673061000	621949000	317059000	391264000	348107000	316350000	361011000	342699000	2304060000	2952360000	1275760000	575564000	674299000	932811000	386415000	462365000	487987000	307992000	260489000	245666000	397818000	275475000	235922000
A0A0C4DH25	IGKV3D-20	Immunoglobulin kappa variable 3D-20	232752000	242151000	228012000	66520000	80800700	106787000	67444800	65468000	74450300	52827500	82717900	62404500	62020900	67464900	61347700	108942000	102002000		227358000	273618000	349461000	105815000	68488900	77710400	79916900	49970700	59787500	51114100	29932200	375800000	384947000	132271000	221658000
P10909	CLU	Clusterin	211673000	227826000	275175000	121076000	90866100	101434000	143532000	138957000	127507000	129556000	128735000	135888000	155923000	147799000	168453000	129832000	121173000	124680000	368400000	253822000	160760000	199380000	200862000	177921000	178231000	166946000	199312000	320964000	285094000	226607000	241205000	335701000	322034000
A0A075B7D0	IGHV1OR15-1	Immunoglobulin heavy variable 1/OR15-1 (non-functional) (Fragment)	216644000	223304000	141691000	246697000	289699000	284042000	165432000	188276000	197773000	189095000	154925000	206764000	154045000	136487000	173674000	235043000	251723000	189759000	97931700	57218000	68583900	173021000	183048000	147039000	188118000	129914000	132327000	26003700	86401100	59261700	65358100	31233500	33137300
P20742	PZP	Pregnancy zone protein	222767000	217198000	232662000	65050300	55369100	57326300	33541600	34945700	32975900	54383900	48350300	48237200	53171600	44300500	44314100	45362400	48868800	49193100	242406000	206329000	175038000	58908600	68045600	56704500	61076600	62972300	65476900	75317400	70945300	115751000	137695000	115209000	121185000
A0A0A0MRZ8;P04433	IGKV3-11	Immunoglobulin kappa variable 3-11	165884000	213879000	209438000	183611000	164276000	216699000	199734000	232239000	296201000	223046000	173198000	177844000	304216000	261394000	263305000	386341000	337553000	290632000	696975000	952327000	796837000	292394000	274606000	287624000	217691000	248879000	225107000	164809000	217042000	327862000	230567000	130073000	494009000
Q15517	CDSN	Corneodesmosin	277531000	205585000	116572000	464235000	503397000	586958000	63119700	47310300	43980000	68195500	61870800	70497000	57503200	63573400	77116400	42373700	45615300	48396200	276542000	381413000	443196000	52989800	27293200	51015800	37227600	92675400	66332800	449645000	194912000	119325000	193628000	139260000	209716000
A0A0A0MRZ8;P04433	IGKV3-11;IGKV3D-11	Immunoglobulin kappa variable 3D-11	157184000	191647000	220819000	154221000	148688000	158911000	198185000	184428000	217696000	181535000	193449000	189756000	226436000	171752000	192760000	288592000	236989000	213132000	1470160000	1818820000	1510340000	235301000	244012000	263182000	217075000	190824000	200113000	126002000	62648500	287147000	265945000	135592000	138875000
Q9UBQ6	EXTL2	Exostosin-like 2	176194000	182910000	229614000	27621100	42746600	31793000	11392100	11364000	10637000	15724100	15806900	16553800	17679200	15654400	13865600	9757180		9703340	6587910	7193370	4697800	6267770	7912760	8700990	6974480	6353950	7280260	47225700	49160800	8043960	5321790	48826000	390506000
A0A0C4DH34	IGHV4-28	Immunoglobulin heavy variable 4-28	178903000	176955000	144223000	42806900	51347400	48994800	79902600	37077700	67182300	87289300	52749800	71324700	93301100	84238400	77890100	50609300	71518700	50811800	207049000	168461000	231978000	39202800	34729700	32694700	17182100	29433900	32109200	4144210	7344300	593993	1181750
P49368	CCT3	T-complex protein 1 subunit gamma	153462000	176282000	167283000	77136200	88725000	90376100	83755300	69252800	61955500	121399000	95767800	88791500	57953100	78809200	75530400	98936100	94629700	95088600				23408700	35169300	36914500	33163200	31576800	37346500	15644600	33478600			22983800	12571000
Q13822	ENPP2	Ectonucleotide pyrophosphatase/phosphodiesterase family member 2	146035000	175465000	138025000	161072000	56809900	181721000	74491900	70430400	65511600	67936300	62593900	91237100	74425500	86128200	85072400	59757700	59133400	60798500	106803000	170682000	176469000	54641900	55211800	59793900	86663600	92532000	114783000	136462000	113414000	53202600	89578900	309156000	290317000
P04114	APOB	Apolipoprotein B-100	171862000	174910000	172890000	109707000	109941000	112475000	2085480000	2164470000	2034110000	1397580000	1452860000	1428200000	2409220000	2455210000	2410220000	1369370000	1400360000	1363140000	2434240000	2124760000	802099000	2456070000	2521200000	2436280000	2052960000	2081550000	2041100000	66232800000	63593700000	2684770000	2495520000	1506100000	1590770000
P06312	IGKV4-1	Immunoglobulin kappa variable 4-1	208459000	174378000	170539000	114274000	108537000	95525900	233628000	386611000	303187000	307116000	304170000	336209000	291770000	348764000	296952000	247407000	399668000	460091000	2495200000	2160460000	973141000	514400000	329524000	304637000	260666000	214195000	242077000	25841100	41407300	227532000	313629000	357381000	210427000
A0A0B4J1U7	IGHV6-1	Immunoglobulin heavy variable 6-1	172432000	161968000	255147000	146886000	149749000	153060000	161955000	143243000	115846000	164616000	168057000	147672000	125063000	123730000	150067000	124535000	150205000	133782000	493649000	405597000	314564000	145223000	150351000	148278000	131267000	133343000	139081000	143190000	111989000	110978000	123541000	90047100	93028400
Q15555	MAPRE2	Microtubule-associated protein RP/EB family member 2	180025000	154698000	122420000	235714000	195420000	230762000	322820000	296220000	242048000	316492000	264798000	378239000	281965000	261952000	271692000	333246000	349726000	279988000	206399000	211630000	263842700	86508700	186599000	102290000	129027000	151947000	93751600	32509200	28864700	40729900	53770400	155342000	107176000
P02751	FN1	Fibronectin	146262000	154388000	148853000	43794900	47738600	46066400	198600000	197027000	196163000	166501000	167568000	175073000	152455000	154986000	153826000	205244000	219740000	214786000	241488000	239739000	206483000	92865400	94210400	94016400	63145100	67194700	67127700	154354000	131614000	158088000	153156000	293245000	293084000
P23083;A0A0C4DH31	IGHV1-2	Immunoglobulin heavy variable 1-2	177800000	149759000	253060000	205170000	185123000	168040000	224231000	261600000	258704000	210854000	215304000	226608000	225525000	200744000	205852000	238230000	294758000	245314000	180224000	279349000	272877000	275036000	278295000	244759000	194335000	244030000	191006000	138839000	102596000	110496000	76007600	265004000	353861000
P35555	FBN1	Fibrillin-1	170096000	149434000	153723000	49731900	70785600	56859200	105798000	114331000	115259000	122370000	129929000	110534000	103082000	109533000	115259000	129848000	109499000	117037000	98434800	127243000	56745500	161294000	205879000	155310000	115076000	182079000	143030000	16290700	18379800	115822000	117344000	4599400000	90043700
P19823	ITIH2	Inter-alpha-trypsin inhibitor heavy chain H2	116380000	145282000	132163000	112488000	110821000	108083000	126104000	113210000	110613000	159495000	155905000	152771000	99211400	102729000	98964800	146172000	142546000	140924000	769992000	920522000	556804000	84129900	92773000	92557100	86038500	86933800	83007500	256366000	273134000	185904000	163515000	638252000	582207000
P00739	HPR	Haptoglobin-related protein	152604000	142199000	118800000	34852000	35719300	28096900	81854200	80105200	82641300	79213000	74543200	77893000	101195000	114279000	99929300	44763000	65899600	71205500	73957200	65551500	94285100	189595000	202127000	174423000	210860000	180097000	142948000	34787400	38813100	216559000	162994000	98892900	107673000
P08603	CFH	Complement factor H	134638000	139564000	148878000	40632600	42280100	40182000	276852000	297627000	275005000	272585000	280327000	249755000	201562000	206364000	207705000	334347000	349216000	331562000	127327000	118635000	128733000	115411000	113341000	120347000	73791500	79967400	72006000	158010000	186631000	63611600	87069200	83584700	85407800
P00747	PLG	Plasminogen	132034000	137962000	142131000	48968800	52290500	47418900	430962000	427466000	416053000	213742000	222070000	205003000	307899000	297095000	287820000	278938000	297677000	286915000	94149000	71174000	75296800	142305000	145276000	154153000	49925400	52867000	50378400	92047500	96651000	45058100	45891600	42503200	50219300
P02774	GC	Vitamin D-binding protein	135091000	136550000	131530000	227297000	197467000	209235000	94785600	96103100	88920000	103943000	114193000	106116000	77209300	82024800	71210100	102285000	96961500	95226700	160843000	158026000	81796700	106690000	98112800	106622000	131863000	139197000	150305000	386062000	392883000	107898000	153904000	123879000	213955000
A6NE52	WDR97	WD repeat-containing protein 97	141136000	134778000	142322000	274965000	457866000	422814000	68525100	89471700	65475100	126934000	75759800	85921300	69375200	68101300	57668200	76330900	61247500	59390000	24410100	36355900	25959850	52974800	67570400	59784100	131823000	172790000	138611000	174532000	196347000	4174320	3961410	9225110	20431700
Q8WZ42	TTN	Titin	115665000	132405000	86454800	60385100	67344200	62160800	106735000	113779000	97782900	107541000	92397200	97377900	64770500	101900000	84889100	113696000	141128000	94310400	86774000	92049500	65338500	94199200	125430000	90607100	118772000	96040600	85719500	14779000	15307400	25275100	24589900	26870000	12470700
P10586	PTPRF	Receptor-type tyrosine-protein phosphatase F	107394000	129215000	101034000	154446000	143014100	117123000	23259700	23004800	21256000	24007700	31906500	14486700	26222300	23068600	22648300	38659100	33897700	58656900	23530500	24197600	26000000	10496500	16785700	14525400	28042200	31205300	33601900	46569600	54338100	33470700	22796900	89180000	114886000
P01717	IGLV3-25	Immunoglobulin lambda variable 3-25	126467000	128549000	63994900	56819200	58384600	47951800	116863000	99090500	120606000	105325000	111837000	110610000	113525000	112013000	89943300	102999000	133292000	108810000	45716200	56899500	29473100	59528800	64802400	64233800	45529100	42660600	52936100	6255630	4535370	44509900	29227200	7624390	5907600
P01709	IGLV2-8	Immunoglobulin lambda variable 2-8	105114000	127569000	93589700	46045600	49803900	42169800	81926800	71698900	63565300	67847800	90018600	59852500	128440000	113994000	120307000	83915700	90885200	90626900	39117800	36321500	55729600	103246000	96033600	93730900	98200800	129269000	103847000	42112800	39556100	61322900	58786500	30167700	58819100
P0DP01;A0A0B4J2H0;P01742;A0A0C4DH29;P01743	IGHV1-46	Immunoglobulin heavy variable 1-46	130094000	123148000	125957000	163624000	104225000	117998000	150172000	162525000	161547000	144544000	163911000	135421000	133352000	97428300	139615000	189293000	207055000	215906000	1712650000	1522450000	1109960000	195623000	198240000	218596000	119395000	150987000	166276000	52402100	41730900	201961000	280779000	384634000	389935000
P05155	SERPING1	Plasma protease C1 inhibitor	127593000	120992000	151470000	123261000	124527000	116727000	90956800	92201700	90487500	122558000	127226000	130483000	87326800	89165000	88262200	91279800	92565400	93923600	90547800	130486000	86031200	128111000	125855000	128689000	233053000	206256000	197384000	423612000	510755000	226562000	335739000	260322000	267353000
A0A075B6S2;A2NJV5	IGKV2D-29	Immunoglobulin kappa variable 2D-29	111176000	119973000	107385000	65964100	102328000	75274600	147482000	169405000	154149000	197299000	193882000	193057000	160521000	183610000	175878000	224079000	217273000	222171000	183012000	186017000	130441000	271163000	275506000	318584000	179622000	257995000	203459000	47931500	80273900	197461000	158218000	92382200	86624500
P01008	SERPINC1	Antithrombin-III	108730000	116416000	113086000	167295000	165071000	156153000	84446900	83294900	83652600	99891400	103165000	99568800	81527200	85630200	85023300	89238300	86046100	94172200	233820000	210919000	184305000	98554500	103911000	97832900	127370000	138208000	133232000	255399000	305495000	122561000	130718000	386190000	316846000
P0DP08;P01824;P0DP06;P01825;A0A0C4DH41;P06331;A0A0J9YWU9	IGHV4-34	Immunoglobulin heavy variable 4-34	125475000	116031000	123504000	153025000	134646000	119658000	223688000	219644000	246738000	244565000	250099000	233953000	199714000	251361000	173679000	229171000	156040000	206123000	1292630000	1407630000	858283000	201662000	188222000	175152000	177965000	159409000	130784000	49059500	48396700	28383200	31648900	91305300	73025600
P01877	IGHA2	Immunoglobulin heavy constant alpha 2	264367000	112346000	274091000	108397000	108272000	107111000	84795900	93986500	71571100	83545200	92704200	97396400	72962700	103269000	85263400	101583000	99529400	109429000	81795600	88383500	70102400	98969200	84863400	93875300	91703500	91235500	98071000	90181000	125964000	250556000	201287000	165414000	227571000
P01709;P01706	IGLV2-11	Immunoglobulin lambda variable 2-11	93699300	110092000	104162000	40117600	44674600	26459500	44852500	39013700	35727600	36297000	37563100	41505800	53930900	50325700	55107600	44425100	45855500	50282600	20895000	29262100	23210000	43670700	42523600	30116900	29325600	26385700	38815800	26468700	28802200	29426300	35606200
Q6E0U4	DMKN	Dermokine		106449000	142797000	169955000	187149000	133034000	1995680	1513590	2473010	430220000	442502000	204604000				1892870		1493460	22568000	22803300	9039480	1249680	2816300		1949250	1360450	1305710	41236200	4550620	6280460	2665780	70377700	87056900
P07225	PROS1	Vitamin K-dependent protein S	105787000	103417000	113278000	31220200	26230800	27607800	383994000	398488000	366068000	205774000	199296000	197164000	368219000	348440000	367916000	218049000	210895000	219086000	211870000	386668000	176117000	377807000	390302000	356817000	274958000	323539000	293614000	79413100	83976800	185342000	149736000	323987000	260733000
P01011	SERPINA3	Alpha-1-antichymotrypsin	91016400	100723000	94879000	253307000	192614000	203200000	81124500	79493000	77379900	94823500	98258300	86086100	76451000	83061900	80853200	79037800	76286400	80950800	648381000	648633000	349074000	80632900	77320900	81904700	134570000	127954000	120887000	447559000	423710000	113058000	176052000	130880000	150456000
P01704	IGLV2-14	Immunoglobulin lambda variable 2-14	89726000	99739100	103761000	38834300	44621600	49506300	54958700	58750000	59340500	51362200	66710300	57449600	86369700	89335900	77580400	67133700	65418600	66737500	53691300	61143600	75897500	73430000	77584800	82092300	64464300	63935000	62410800	57092500	73279500	28162900	31473700	67943500	52011400
O00533	CHL1	Neural cell adhesion molecule L1-like protein	105393000	99272900	73250800	114129000	123023000	106818000	31656400	46828700	64366400	48713600	41930400	37312800	48396100	65086200	50505200	55496400	68197700	42545900	45679800	35345200	25540600	41602100	68479700	44129300	65426100	50739000	72860700	58747700	48629900	20860600	17931000	40327700	147723000
P01031	C5	Complement C5	89659900	98743000	98062000	39281400	35581900	33164500	170321000	171769000	167635000	133223000	134164000	125082000	119477000	124392000	118180000	144703000	153481000	151482000	174954000	153929000	142466000	61988800	62123600	63851200	30587600	32824200	32736600	40016100	42614400	40969400	36231000	109450000	100241000
P19652	ORM2	Alpha-1-acid glycoprotein 2	106499000	97733800	103748000	110769000	174864000	165109000	43279900	36258000	44465800	73927000	83279400	75132300	64333800	59266700	79249000	36441600	37415400	32163100	101093000	145950000	166034000	84199500	93616800	136844000	193002000	186451000	109565000	289932000	350917000	194569000	242357000	123457000	150509000
P80748	IGLV3-21	Immunoglobulin lambda variable 3-21	95234000	89802100	101911000	63817100	58989000	51178700	83147100	111352000	91551100	85064200	97682100	107587000	75148300	77506500	65327800	122291000	120338000	152680000	63772300	51889300	57694500	63613900	74451400	84165100	59056100	70649000	65163000	69138300	67091400	35364100	36328500	12803100	21438200
P02745	C1QA	Complement C1q subcomponent subunit A	69027700	89295000	62200500	13512500	21296500	30144600	313999000	272225000	249792000	115477000	104414000	194187000	220095000	351026000	172886000	108561000	132688000	141681000	587917000	773244000	665340000	78465400	102703000	166423000	36947300	50200700	55893600	25789600	34832000	30499300	79060500	69810600	154693000
Q9Y5R5	DMRT2	Doublesex- and mab-3-related transcription factor 2	144277000	88915900	158830000	244205000	188978000	177828000	99888300	90986000	45626200	106694000	83785300	95240600	68750000	57946800	67652200	101868000		109023000	43380900	52906200	28493200	18279200	45166300	28295700	98812000	96619900	101946000	476513000	388217000	60534800	127864000	129671000	138299000
P04196	HRG	Histidine-rich glycoprotein	78998300	87914800	86393800	16482000	20215400	17011100	35047000	32753100	33128200	38410500	36596400	34214400	35910200	34217100	36035400	35506300	35034800	34018100	129245000	150190000	106997000	39559100	37884600	37055100	38826300	41571700	43614200	98352000	118588000	54357300	55007600	72348300	80197200
Q4LDE5	SVEP1	Sushi, von Willebrand factor type A, EGF and pentraxin domain-containing protein 1	84615600	84882600	125891000	107932000	77216000	122560000	107757000	68169900	72585800	166089000	126683000	82651400	77128100	78135300	81683700	52325900	44116000	87599900	153114400	170425000	123634000	82877700	81438300	56438200	83325500	57238400	84042200	113360000	140108000	166985000	150408000	288248000	280531000
A0A075B6P5;P01615	IGKV2-28;IGKV2D-28	Immunoglobulin kappa variable 2-28	87956300	84438500	59457400	35539400	69620800	52670300	85271400	152393000	134645000	155817000	208126000	182345000	134579000	117733000	146608000	176521000	168124000	187522000	569533000	560137000	599119000	201449000	202350000	185080000	194095000	166742000	150519000	36210800	50454800	221101000	199504000	150291000	164655000
O75636	FCN3	Ficolin-3	74895300	83124400	63092900	13722400	17045900	14360900	37458800	48274700	51641700	32928200	34492700	29850200	36876800	41856100	38666600	41410800	34462900	35940800	141558000	91724300	83260200	28512800	26547600	28736100	17818000	17586000	17690000	13795100	14617000	41231800	34769200	37535700	40982400
P00751	CFB	Complement factor B	85561500	82715900	83491600	56451900	52996100	51774900	44499800	45753100	40984500	49083500	47965200	46712400	34129400	37311300	37869400	55350500	56733100	60335000	78245000	69616700	65846200	38087700	34439600	38448000	50179200	51572700	57823800	83385900	106146000	51436400	63857400	53416600	56165500
P02760	AMBP	Protein AMBP	76233400	80654600	83304100	118350000	110732000	118850000	45923300	44682700	42867800	47771000	46403000	46425200	38298500	37865600	38184000	62524700	61190800	58815500	72974900	96179600	111243000	44993200	41147900	41684100	57752800	59477400	58818000	127008000	142412000	88470300	90379500	283116000	219524000
P20851	C4BPB	C4b-binding protein beta chain	78575600	76312200	74028200	6183020	7670740	7793960	150038000	167485000	172417000	75201100	96146800	102022000	153859000	188102000	188560000	87762000	74799800	95552000	98143100	73810700	49780500	169730000	169927000	196803000	114134000	117106000	110830000	20692900	23131000	94669000	84201800	63401400	62170800
P01042	KNG1	Kininogen-1	83372500	75064600	88159400	112783000	124453000	121647000	59974200	56242200	48895400	65232000	65336700	58595500	54454200	49824100	54386900	58017300	62344400	56360300	146763000	193406000	108076000	55144100	62363800	59353800	113100000	100478000	102236000	224514000	260923000	237349000	212991000	233458000	223362000
P0DP02;P01768;A0A0J9YY99;P01772;P0DP03	IGHV3-30;IGHV3-30-5	Immunoglobulin heavy variable 3-30	80704500	74901400	72202500	54059700	44551100	43196900	56755800	75873800	64278900	69250800	62141900	65604600	53853300	66194900	58730700	65428800	88735400	76453600	98982500	108752000	76370100	67699700	64787700	91164600	73214600	64859200	59895000	32048000	72454800	22998400	9200020	87666300	278097000
P02766	TTR	Transthyretin	63698800	74567400	78108700	163563000	156283000	186922000	76656200	85041600	80821800	124963000	134700000	122629000	93373500	91978300	93237600	64375900	65522800	72649400	642604000	988562000	745926000	99884900	94064100	96096100	110405000	129147000	136519000	706414000	758888000	171189000	202461000	262535000	249421000
P03952	KLKB1	Plasma kallikrein	67147300	74069900	64613500	16275600	16841200	14834400	8369050	8282150	7841310	11618600	10875200	10555500	9315390	9321130	8317600	11224600	13207400	13232300	45808000	55994000	36963300	12704300	11255500	11249800	11991500	15823700	15178200	10799500	9989910	4959840	10014600	14685500	9122940
P02743	APCS	Serum amyloid P-component	75200500	73874400	80144600	22726300	28808000	30828500	33447200	34815300	32133300	50190800	46581500	43606800	25541900	25088800	24532200	51753800	44582700	42778100	29401100	35792900	48910100	25642400	23196700	23435700	24175700	26382100	24566900	48862900	43861500	24427700	34187400	22094100	26164800
P01703	IGLV1-40	Immunoglobulin lambda variable 1-40	57785700	73193300	51219300	29594000	33846500	29664300	28134300	29773500	31003600	27769200	34207700	33014600	38010500	35393800	37167900	34566200	41593000	35447400	60500800	78020700	51965600	35008600	39576200	41098300	36634600	34329200	40863700	28102300	23508300	47042400	50283500	29415200	30213800
P02749	APOH	Beta-2-glycoprotein 1	71096700	72226900	69897600	51836100	47025400	43394300	147287000	113669000	137014000	203259000	199634000	223792000	400875000	410769000	380699000	124054000	132497000	111101000	211140000	182376000	138358000	1729330000	1791130000	1543030000	1705720000	1822010000	1713890000	45307100	16154200	5884440	29319000	718314000	277705000
P08133	ANXA6	Annexin A6	64667600	71820900	74448800	19840900	19694900	16637200	83854100	77616600	80530200	61264000	61450900	58709600	69699900	60730800	61669300	67612100	71138600	72272400	37459500	43537400	37549200	25865100	25769700	23953800	9602180	11085400	11261900	65679200	63582100	45866100	36567300	49360200	35361300
P04217	A1BG	Alpha-1B-glycoprotein	64769200	69322500	64791400	147031000	140513000	144307000	35178000	38014200	38049100	45163800	45113700	46710500	31811800	34809500	32199700	41448200	39020400	38961600	52155200	62498900	32878700	35922800	37282400	37056000	62800800	63687300	68625000	459599000	442237000	76260100	123282000	68667600	68352000
P01700	IGLV1-47	Immunoglobulin lambda variable 1-47	75261300	65792300	79640200	65486600	50493200	58071700	63619000	39350300	52797600	58906700	42023100	63059300	50959800	70093100	61697300	53723400	63344300	63368500	95364000	111412000	74759100	56368900	55207600	55949600	37120700	41180600	40479100	48387200	50416800	103221000	104497000	53399900	100962000
P01768;A0A0J9YY99;P01764;P0DP03	IGHV3-23	Immunoglobulin heavy variable 3-23	59549500	65481500	67361900	29375000	31238900	32361400	49929300	48212800	54073200	70762300	46344100	59439300	49536100	44205600	40848700	41101000	55110000	44078200	1826090000	1629730000	1246260000	66125700	55331100	55957800	48111300	40483000	41531800			543476	49090.4
P08697	SERPINF2	Alpha-2-antiplasmin	59238700	65329700	56335500	38635700	42603600	38472000	34912800	32259300	30604000	35150900	36772800	32136400	33739200	33953100	35925100	33257400	34802300	32384400	55102900	77472500	39806400	30400100	27409400	32384400	35665300	34207900	32939600	75424400	77040900	24135500	31268400	111032000	57144300
Q08380	LGALS3BP	Galectin-3-binding protein	71452600	65322800	78979800	13120300	15165400	13467900	11996300	13650700	14154700	44599400	46744400	46267500	68602500	69362400	70796900	24872400	23765100	25149400	136915000	126693000	75007000	174687000	152201000	149819000	156620000	145286000	161684000	17698500	17281600	216963000	168262000	1112000000	855351000
Q6EEV6;P61956;P55854	SUMO2;SUMO3;SUMO4	Small ubiquitin-related modifier 3	59577700	64385300	79616800	11602700	12881200	15717400	9836500	10007400	9165880	20647900	24380000	18452300	9252210	16483200	15351300	52744200	56050100	56947200	7133620	6226460	7232910	3596410	7104520	3103900	17214500	34896800	30627000	74617200	55321500	6231020	13026900	26212800	28755500
P19827	ITIH1	Inter-alpha-trypsin inhibitor heavy chain H1	63076700	64202500	69542800	58038300	56200100	57732500	48781200	55926000	49818100	65878100	68764100	72598900	37930700	40996800	39993900	72761500	75100500	73280400	300480000	408628000	379356000	39206800	40737900	40110300	40827300	39356300	41875300	76370800	82264000	87157100	71870500	212607000	159299000
P27169	PON1	Serum paraoxonase/arylesterase 1	53825800	63836900	41883500	36018900	32356700	34055400	58123100	67063500	56143800	53435300	48834700	50505600	56265300	57181300	48391300	51249000	50513900	51269900	426289000	341707000	228206000	75643400	96017800	74644500	71212400	76159400	77116100	63599500	84813600	129448000	102626000	163285000	114584000
P00734	F2	Prothrombin	62866100	63069400	65682700	56179600	59726500	56252300	55608000	54560200	52828200	48184200	46230400	47035500	43119400	43357500	40232300	56468500	61352500	60912400	86402100	120158000	60977200	34404000	35929700	34162800	35537600	35288300	38339700	136201000	103933000	119166000	62135700	244426000	180381000
Q8WZ75	ROBO4	Roundabout homolog 4	48343200	62853900	30872900	131968000	158632000	155697000	79600200	65882600	62270100	88525400	104881000	80760700	85170000	98268400	83127900	112375000	113275000		175082000	198469000	107051000	57885600	51955500	48774400	60638900	95793200	66852100	282695000	190217000	39639900	73768300	82608100	130639000
Q13740	ALCAM	CD166 antigen	56623900	61241300	60388600	110563000	95070600	94524300	23467100	17425400	17474710	46213200	82977200	75540200	15002900	11971800	23709500	46092900	72323900	40299200		10601000	10711000	16663900	21726500	34237300	25008700	23449400	46269700	167297000	83252800	32014400	94749200	48051200	150778000
A0A0G2JRQ6		Ig-like domain-containing protein (Fragment)	77482800	59779700	79573000	37606500	42147900	62140900	62840200	118457000	97529500	79111500	80232400	97735800	92693400	95366400	92407900	126188000	107461000	130045000	169642000	214818000	180185000	139767000	117015000	110535000	106220000	105824000	74773600	15501700	17088100	120224000	82397200	121092000	82386600
P05090	APOD	Apolipoprotein D	54431400	59571000	57343000	81143300	65050600	86694300	166929000	167464000	147507000	127069000	117720000	97083700	149889000	167260000	141385000	109981000	145327000	148051000	103563000	114428000	44896400	152053000	161410000	162742000	123947000	116127000	98895000	189364000	159524000	107863000	106139000	62849900	75527200
P53675;Q00610	CLTC	Clathrin heavy chain 1	77382600	59088100	96927000	14613200	15186300	33661500	515110000	445772000	422950000	324980000	389801000	371783000	546179000	525730000	515185000	302566000	270629000	356243000	219238000	200861000	112721000	430651000	433294000	357236000	393053000	508210000	387850000	93536200	141926000	416143000	855609000	9744590000	6754720000
P06396	GSN	Gelsolin	54841600	59006600	61553700	78896000	75610100	80417200	38878500	36718000	35285600	47569500	43400000	44530100	40821500	41013100	40154300	46816300	44920300	45458500	80468600	71169900	52975500	29481700	28958000	31315900	59984100	57681200	53143600	78173400	98541500	41946600	63111500	406075000	479079000
P02746	C1QB	Complement C1q subcomponent subunit B	59923800	58982200	59941100	16050900	19220800	18935800	500922000	485005000	525918000	265415000	241899000	303404000	438759000	411248000	376635000	213631000	233178000	226638000	284528000	235648000	151274000	249481000	302344000	269172000	90482500	111731000	98787000	39280500	42891000	42583000	41491500	44101100	51748600
A0A0B4J1V0	IGHV3-15	Immunoglobulin heavy variable 3-15	47921400	57105500	48176200	28887500	29006700	29678400	29358500	21925700	23748400	35615100	34689700	36333700	46181100	40044300	48757200	23849700	36107900	30380400	63134600	64253700	43085400	28258400	31376900	33249700	30669600	32617600	36331500	9557660	11615200	9569670	8333520	13999500	22987100
P01814;A0A0C4DH43	IGHV2-70D	Immunoglobulin heavy variable 2-70D	51989400	56792200	55428700	53696700	48270900	45433400	58228600	47809500	49089800	57576400	48871700	53237100	44324900	53440500	68822200	91781000	68407400	69483800	58919000	91549500	53015600	85052600	74889300	80524800	56073500	40696100	73253200	32353200	43881400	44512700	27605300	54694400	26531800
A0A0J9YXX1	IGHV5-10-1	Immunoglobulin heavy variable 5-10-1	67411000	55840100	61850900	30672200	42317400	27499600	75903000	68497900	80234800	91354800	93233300	84147800	79213500	71443200	74187800	115754000	116968000	114367000	13248800	11064200	18439200	54817200	56118600	48422900	58405600	46783900	32921600	65075700	79829900	41095500	41564200	22548400	26228500
A0A075B6R9;A0A0C4DH68	IGKV2D-24	Probable non-functional immunoglobulin kappa variable 2D-24	37196200	55828700	34802400	19754000	17440500	30683500	32963400	24845100	34511300	46434600	39419600	39587800	48715400	45029000	46577400	28676300	36533100	27222700	28289300	60431400	36332900	63053600	42229500	49116200	45687100	38230900	39131200	27526000	20219500	28667300	22915200	46356200	21156400
Q9BUN1	MENT	Protein MENT	53441300	55651500	55439400	56450800	56390900	64737500	124717000		134050000	152197000	202668000	219572000	196484000	148310000	150902000	179411690	153673000	179410000			60427100	21410000		11439300	251671000	165690100	300351000	27288600	27426800	609548000	636322000		14473700
P09486	SPARC	SPARC	59547700	54433500	49818200	92953700	53101100	90958700	37063000	46443000	43583400	63687900	56580900	47956500	45177700	46280300	33505000	34777000	36929400	37228500	62227700	69732000	41224800	39829700	37372300	38489400	68272700	52870800	49302500	316880000	213176000	90640200	78264700	848679000	840337000
A0A075B6I9	IGLV7-46	Immunoglobulin lambda variable 7-46	60815900	54157800	60777400	43332300	48365000	43437000	52317700	46872700	40296100	67093500	53162900	60462000	77967500	62980600	50209200	72943000	57299600	56490000	205009000	158021000	239900400	82733800	96270000	89991200	71257900	98268600	83172700	37685400	40177800	21364000	25327700	36210900	22714700
Q13508	ART3	Ecto-ADP-ribosyltransferase 3	52034200	53041700	22146500	38722000	48695700	49541500	12168700	15026800	11889500	21565300	20944100	23022800	16940900	24090000	11834300		11870700	18611600	82296000	98173300	71729100	21068400	23195900	24034100	35738200	22296200	27753100	29608400	40146300	24495500	32048500	152030000	48234200
P43652	AFM	Afamin	53364900	52697900	54590800	95521300	79607700	88871500	22174600	23912900	24756800	30736400	29342400	31284100	27590000	26173800	27162600	24127600	26383400	27974100	51035400	85830400	42220400	30689900	29993700	32194500	47441200	51683600	45990600	205943000	154655000	64949100	87569200	49019900	75033300
P35916	FLT4	Vascular endothelial growth factor receptor 3	50130000	52162000	55374900	32476800	37108900	38115900	25751400	15249000	21236600	27951900	17105100	26429500	25847900	47292100	25754600	15392500	19345300	26758100	37503500	24290700	20624000	18823400	19177200	16524200	15296100	10721200	8841800	15036200	23830700	16428700	27128600	54868500	84985400
P01019	AGT	Angiotensinogen	56803500	49265500	49986800	74459200	62677300	70769000	48949800	43921900	49298100	51928200	50770900	50449500	47679000	41488000	37164200	37336300	40750000	41489800	78410800	105501000	94156800	62148400	48365100	51202400	54221600	58260300	73488200	98242800	101360000	60778000	84688900	76401100	71035700
Q05682	CALD1	Caldesmon	43306800	48566200	54597400	41325300	28892600	70377200	50220000	78142200	51730300	66841800	65844800	65344000	52662450	73262900	41159200	85773400	106231000	90944500	48351800	54434600	52090400	43049500	77546000	49705300	26532300	41448600	31165700	46037400		2414400	49486000	306277000	57703000
P07357	C8A	Complement component C8 alpha chain	51359800	48239000	45236800	22733400	23563800	20534100	45679700	40659000	39000300	59344600	49344200	54689200	36551000	40704600	35951400	59739200	65804300	56926800	80902600	87085600	71415500	22790700	25859100	21885700	20552500	18171200	19154400	52711600	42948100	15711900	15101400	113910000	38713900
P01602	IGKV1-5	Immunoglobulin kappa variable 1-5	39377300	47429800	49428900	33831500	31730100	32724500	34852200	62655200	61384900	62909200	38884000	45170500	53864200	54345200	54254400	69597100	62797300	53687100	398130000	481760000	293160000	79385000	55054000	56447800	54834700	50616200	60487600	23569700	9154490	35268100	33780900	17331800	17681500
Q9ULI3	HEG1	Protein HEG homolog 1	79174100	47027600	66505300	62984700	60590000	55428700	26961600	24156500	15024400	93947900	61908800	52122100	45256000	50723600	36471300	66314000	79116000		27000000	45441000	44480100	115474000	63585700	134425000	16315080	12295000	10202600	132528000	176611000	23358600	17718500	221891000	194616000
Q15084	PDIA6	Protein disulfide-isomerase A6		46565400	34522700	60049200	19066100	54856100	5180560	5901750	9711020	4963100	7544860	6199040		16365000	24727300	12798400	11701500		267923000	168794100	190022000	6795360		3606820		18089200		261449000	53265300	18933100	64985100	123536000	129796000
Q8IZJ3	CPAMD8	C3 and PZP-like alpha-2-macroglobulin domain-containing protein 8	30677000	45532300	53908100	27298600	25507100	21748500	66315600	37741300	64514200	37971400	24809900	27988500	56833000	56801400	53545200	36793800	23006700	24415000	135213000	154336000	243435000	11843400	10065600	15051100	14959260	12914900	23794900	20581500	11476800	15335000	18880600	24009400	39482600
Q13332	PTPRS	Receptor-type tyrosine-protein phosphatase S	26572500	45210000	29899600	72063700	32476300	74259600	12601800	13383300	10564000	42436800	52445200	45598500	29159100	35216000	25043100	12865500	17948300	16353000	86576400	97623000	99948100	8045390	11843700	8550600	8496120	11879300	14387000	127644000	124041000	9066720	17608100	50841000	70594600
A0A0A0MS15;A0A0B4J1V6	IGHV3-49	Immunoglobulin heavy variable 3-49	42373700	45038700	45842100	38705200	29549000	28443600	56839700	57045100	70275500	52143900	49265500	55610000	33817400	38256200	41190700	57253400	55942100	62858700	92069500	81131300	114607000	59440800	72174100	54424500	41964200	43777000	22040400	16307100	12006600	21305000	30500900	54266700	43432900
P02765	AHSG	Alpha-2-HS-glycoprotein	48391500	44283000	40543000	123319000	115049000	114238000	44028600	38382500	37018400	46872200	43616200	47548500	42151900	38385100	46450100	42162900	40915300	38060300	110865000	98881300	68042400	44856500	48374300	50603500	80642500	87615000	80985900	117662000	134366000	18176200	28840500	40864000	48927400
Q9NPR2	SEMA4B	Semaphorin-4B	10481700	43300300	9519960	42342700	18645350	19527000	11226400	24521400	17975680	9996410	14228300	12594900	8637290	5588900		7342750	11415700	6221530	21201000	24659200	24935000	37496100	13667900	27093300	11977000	22036100	17716200	44007300	41940400	31651300	27985400	140848000	141414000
Q03181	PPARD	Peroxisome proliferator-activated receptor delta		43297900					665700	837842	703236	1440030		22126600	33481271	35575400	27477800	778950			13362400	13157000	15263650	1296080	1408450	1183910	1137900	1487030	1679110	1089800	547635	231972	319936	9918030
O94985	CLSTN1	Calsyntenin-1	28009600	41661400	55487400	54803900	28104900	67881400	95717500	78835400	67428400	61386200	73465500	55938800	45014500	49993100	70424500	72918300	80352800	69308800	39562660	41117200	38458600	60340000	51414000	58011000	33373400	33585300	53148500	61647100	52108100	27592100	34000400	884293000	755356000
P62736;P63261;P60709;Q562R1;P68032;P63267	ACTB;ACTG1	Actin, cytoplasmic 1	39862600	40928400	40507500	21799900	25961200	23504600	29006400	27427800	32080300	35335200	34202900	33585400	33988200	37647700	37396500	27335200	30722400	30101700	49105200	40815100	24843000	34847000	34075700	32780800	33655800	36955500	33785200	44195200	53639300	22446800	28775800	385245000	453553000
Q14624	ITIH4	Inter-alpha-trypsin inhibitor heavy chain H4	41389000	40608100	45702100	99320100	82806300	92716200	36526800	35894200	39025500	50115700	48703300	46078300	37816800	35706500	37714200	37068700	39237200	37623800	98931000	113654000	132162000	39921600	38433000	38103200	57579100	57420900	51613900	153950000	131158000	61155200	56678500	78194000	77415700
A0A075B6H9	IGLV4-69	Immunoglobulin lambda variable 4-69	34348800	40124700	33347600	4988430	4890890	5343330	10600700	11185500	6421220	14581100	16971500	8787840	12083800	14941400	15786900	6686720	5922180	7330960	31126800	34443400	28852800	22917600	17017500	22054600	17568000	17222900	14688900	11019700	10323300	2232230	2669810
Q5T749	KPRP	Keratinocyte proline-rich protein	29307100	39665900	16150100	10277300	16492500	14817600	12541700	16458200	19412900	12639500	19991000	11454700	15518200	17393200	17399000	9874500	12748600	17839500	12715270	13172500	19679700	5623370	7569140	8488840	16763100	17647600	9567310	20766100	25814300	12365200	30156200	97748000	86175200
A0A075B6I0	IGLV8-61	Immunoglobulin lambda variable 8-61	40447400	39387500	37506900	16587900	17188500	19024300	27321500	25996600	23229400	23457900	29059700	24268200	25623800	43701000	23386200	24132400	31381700	27728600	62292500	48066800	19659400	33508800	32615500	54655400	21924100	53921200	34873100	9407240	10855200	13060000	17381600	22724100	25635600
A0A0C4DH38	IGHV5-51	Immunoglobulin heavy variable 5-51	41254500	39071900	36329800	19297900	21871400	22204400	56764900	60782000	64526400	58320400	61702500	59288500	53310700	50912300	48471700	64477100	69983600	66984500	121651000	161471000	163538000	72611400	60142200	56032600	42737700	58496000	58477000	11564300	14020000	50429400	45662600	26945700	25142200
Q01459	CTBS	Di-N-acetylchitobiase	40163400	38666600	40463000	155290000	120428000	129265000	19355100	23347900	20641600	38446900	35161500	40785000	32684400	35196900	30275700	18097800	23396100	17613800	144749000	182637000	141568000	16498000	16054400	51537200	51064700	61644300	42106100	218108000	89559200	321830000	54453500	403217000	187796000
P63261;P60709	ACTB	Actin, cytoplasmic 1	36658000	38615500	35065100	22496200	23101700	20860100	25105000	24134300	25504600	30657700	29472500	27240500	26540900	29032300	28112500	24276700	24790900	25851700	30353800	31446000	22160400	27830300	31931100	34391800	28681600	31434000	27554800	28453800	35103700	17813300	22148000	574329000	810284000
Q86VB7	CD163	Scavenger receptor cysteine-rich type 1 protein M130	27699500	38540100	25715800	26355000	36830400	21367300	31395500	43675100	26348400	36136400	36918500	29356500	27187900	25088100	24426800	35468000	43255100	47445700	55514600	45768000	41730100	29613100	44850800	28081400	31751600	22067980	45137800	35800700	31954200	27032100	25057700	105576000	106608000
P01701	IGLV1-51	Immunoglobulin lambda variable 1-51	38517700	38458600	87549800	45264400	54708700	88003900	47785200	72471900	56532100	54084300	63521000	60766800	35511900	60097800	59796600	50906400	68766800	51937100	177104000	119465000	55955500	81868600	94731400	82952800	54271200	95445200	72550300	52943600	15246600	13843200	69088900	26318800	37293600
Q6P179	ERAP2	Endoplasmic reticulum aminopeptidase 2	31956900	38378100	45451500	10727300	5236340	4944110	3530810	2005990	2727510	10165200	10925000	11821600	27759810	32688900	30159300	10413200	10460000	17186800	12002900	16535700	14299090	18555700	18690400	14963200	33064500	30929100	17616500	25024100	17268200	142393000	86996400	389458000	269283000
O14791	APOL1	Apolipoprotein L1	39721400	37959200	34818900	9311180	9540400	12051500	23767000	21735300	21659800	19122000	23717200	22936800	27737900	32342300	27836100	16583100	18036900	19262200	28443800	34653800	16748400	32934700	31525900	39023000	35594300	31637200	34709100	8660370	6726260	11838300	13742900	9899890	17973600
A0A075B6R9;A0A0C4DH68	IGKV2-24	Immunoglobulin kappa variable 2-24	34418600	37751100	30047600	18017600	15880500	29601700	28224500	23768700	29370500	37177700	32584800	34921900	39746300	41224200	39476700	19911700	38016700	23633800	40589000	49118900	79019000	54310000	31657000	40787100	30727900	31249100	33210200	26725700	24219100	35442900	38190300	120538000	73238700
P0C0L4	C4A	Complement C4-A	42143200	37365800	38378400	51978900	37638800	36957400	151172000	160674000	138919000	82202400	87219700	95363000	102652000	113298000	98782500	108657000	95237500	90143900	703976000	876178000	564460000	80944800	83460200	82025500	43487200	52671800	50137800	52999100	50989000	38885900	45108700	112151000	127741000
P20023	CR2	Complement receptor type 2	40218100	36727700	39143500	71890500	133261000	115652000	29860000	31209600	33434400	20661600	33879500	46948600	47822400	28284900	43397400	45918150	30601600	33168500	36650300	18807500	24852400	32032200	43741300	29482000	33688000	28690400	58734800	29219700	31950900	48565000	24502300	304663000	152892000
A0A0J9YX35	IGHV3-64D	Immunoglobulin heavy variable 3-64D	30925800	36305600	37961900	34284800	41989500	24575300	37623000	45633100	42494600	37698200	39461800	32991300	52157900	30900200	34560900	37916700	45850600	48822000	115131000	149121000	130821000	48335300	45932800	47352100	46747500	48072500	41527500	12616900	12038500	41451100	32512100	22028700	23592600
P10643	C7	Complement component C7	35983800	35920500	36206900	19614100	22781700	22494600	83249200	81739800	80143700	72046800	69644700	73944800	62348300	59952000	59465800	82567900	90054000	89201600	43476600	48766700	49697600	34253200	39108800	39647800	21482100	22229800	21879600	44384000	60903000	36539200	24575800	67273700	36558400
P25311	AZGP1	Zinc-alpha-2-glycoprotein	32106200	34305200	36747700	112280000	103269000	106947000	17966200	17879800	19604700	26300900	25682100	23996800	18137900	20127500	17058100	20934900	20341600	18843400	16705200	17427100	9859350	25403700	26541900	23483600	45829700	51245600	52567500	162140000	155218000	32609500	47328400	34064500	44357500
A0A0C4DH31	IGHV1-18	Immunoglobulin heavy variable 1-18	15213900	33890300	34036700	3678750	3853720	4379070	7373840	7956040	6238110	6413120	8071700	9614550	4923770	5792660	3842550	4620030	7360540	5953850	29691200	33404700	36194900	3114850	3565210	3410510	4331130	3593020	3626260	4592530	4821370	2359020	4248170	2871760	4446220
P43121	MCAM	Cell surface glycoprotein MUC18	16581100	33571400	20268700		49170700	24483000	22846900	28713600	27981100	31610200	26135600	22786700	30078300	36450500	36774000	19148900	20057600	24900000	114931000	70027000	65405200	32068700	38270500	31336600	26244400	26589600	30542800	21716400	12767600	34857500	27345300	181912000	137451000
Q14126	DSG2	Desmoglein-2	32677000	33310500	30686100	21391300	28238600	34551500	11012700	11815100	10850400	4165950	4910910	6226030	6767730	7279610	4772700	13206800	13341800	12829600	7258130	8128920	8746730	9159400	9967920	8259960	11242100	23361700	25631700	28931700	16732000	10267900	15232600	68303500	24277000
P16930	FAH	Fumarylacetoacetase	44169000	33167400	34992700	17930300	10054400	17452400	12260000	10586700	10471000	14730000	22732200	15904200	11354000	14256900	13932100	18882180	15506700	20579100	39858300	42369800	20017000	19609700	20619800	28690200	19701700	21504700	11720200		4763850	15207200	10137800	42364600	228710000
Q8IWV2	CNTN4	Contactin-4	30186300	33158300	45673700	20906900	20124700	27433000	2027400	4835360	4536950	23091100	22277100	25912510	17582400	17308700	17700800	12562600	14575400	13343100	53864000	65992800	50290000	10512800	17862300	14334570	8256000	4561780	8388950	168095000	101069000	346226000	291352000	87922700	107621000
P32004	L1CAM	Neural cell adhesion molecule L1	35531200	32943200	28036800	149427000	64750600	106951000	39196700	60735000	52446900	47374100	67293400	62669600	57850000	90722600	74587500	55044100	51954900	68734000	57507000	63690800	71792000	68258900	75836600	76176700	65451400	82232300	88437000	188640000	23070400	19717400	59179200	129426000	311457000
P00736	C1R	Complement C1r subcomponent	35043900	32809500	29995900	14513600	14352000	13824700	32599700	30554500	29065500	33209100	33713400	34366900	28776700	31472500	28639200	33944600	37706800	34880500	94738400	75638200	53616200	45038100	45291600	41593500	41164500	45194600	39318100	18722700	20366600	26745200	25202700	29587800	30612600
P52566	ARHGDIB	Rho GDP-dissociation inhibitor 2	47585200	31970500	42648500	26152400	11900900	19210900	15640200	15500700	27041200	13394300	20472600	18259600	15708600	16208400	26365300	13217900	11067600	16203900	22405500	22240000	17962000	17804200	23251000	19987200	29686800	28348100	13299300	20895300	9945580	4366160	11736100	206216000	40999800
P27487	DPP4	Dipeptidyl peptidase 4	25337800	31616300	20714000	34890700	21611900	20336400	22708100	19656000	29496900	20784800	24493800	23034000	16691000	18524300	15834600	26251900	27159100	24236900	21684700	39155200	23951400	18683200	37980400	23970400	21252200	30680300	24614900	38466700	39658700	24792800	16571400	99593200	83439300
Q86SQ4	ADGRG6	Adhesion G-protein coupled receptor G6	34994400	31539200	15877000	34251100	24269200	26404700	14503800	7690820	8237050	18811200	10062600	17112070	6849230	7329820	7426360	5650130	5512300	7918630	28574800	19301000	34707300	7311700	9101020	5495780	14427400	6479110	6684100	59902300	54671500	33840800	43485400	119085000	98291600
Q562R1	ACTBL2	Beta-actin-like protein 2	26771600	31107900	34206400	26673500	21360900	25146700	21687700	19234200	20390400	24290200	25075300	21904800	25941300	27484700	18632400	20266100	24697000	22197900	22652800	24979700	30035900	20258600	20011000	17832000	28410400	25494100	27411600	92431900	91800700	16805100	20535700	663778000	534379000
P07858	CTSB	Cathepsin B	28827100	30301900	31047400	24842550	34823300	23514400	1397270	743014	819060	1392890	1476497	1726560	1917170	1425460	1400420	749176	865060	1038140		1867220	1900510	1073890	1618390	1779850	2275510	1430940	1895120	239801	10857900	1894590	1796910	9829670	12637700
P02748	C9	Complement component C9	34104900	29721400	38378900	21708800	14620900	18640600	39420500	35716500	34334500	31732200	43070600	35880900	31838000	33550400	34090400	37691800	44891900	44046800	104660000	132571000	144616900	34408700	38269700	35839600	32062900	35395500	27043100	79135700	86206200	48380200	52977300	97031000	95841700
P02042	HBD	Hemoglobin subunit delta	32031300	29215200	30225700	20580200	17146600	17501900	3529980	4621350	5412200	6348100	7851920	6217010	9959440	10182300	10486400	6391770	5734840	6135910	20462600	22067000	21747500	14662600	13310900	13409200	15416000	18265700	17945600	24525700	32554400	12882300	17673700		14856400
P04259;P04264	KRT1	Keratin, type II cytoskeletal 1	32532200	29181200	30397100	107436000	83237400	92079900	49908800	48894700	47886400	51630900	52931000	52531200	22658800	24690200	22623800	131816000	147807000	131290000	116432000	96186900	47555300	61544000	58932700	57862400	62306700	57940200	54498700	12355100	15407100	307984000	277031000	1834420000	1361230000
P06727	APOA4	Apolipoprotein A-IV	31987800	29091100	33305800	40884000	32658100	31340100	22062400	20444200	20090400	23638100	25457600	22783200	25078000	23060700	21500000	18346300	20190000	20523000	25110300	24921000	15229100	25118500	24216700	21486000	27649200	29559100	29154700	63303000	70272500	39398600	44814700	27375800	35575500
P35542	SAA4	Serum amyloid A-4 protein	28817600	28351100	41506500	33935100	29457300	29764000	42615300	37667800	28571800	33959900	34075200	38851500	50412900	39184800	46810900	27552600	34406000	31459900	93150900	59325800	45881500	54550100	53231800	48768700	46283100	64874700	57233000	63140200	70014000	37932300	26431700	15493300	48663300
Q9UBR2	CTSZ	Cathepsin Z	29791400	28163000	20552400	19466600	23954300	36265400	23558600	37182700	39008300	68554600	52515500	71055400	39606600	20428500	20372700	21916100	28208800	33427800	53997800	47725600	40673100	26114300	50423500	43893700	37348900	61339000	44863800	49698500	48890500	98986900	56579500	67393300	415258000
P02656	APOC3	Apolipoprotein C-III	32606300	27718800	37121900	29975600	27890400	27982700	264648000	228986000	293330000	196642000	202674000	209559000	223827000	188005000	263637000	220013000	115695000	138584000	100741000	78221600	69505000	227454000	205709000	213717000	119516000	95651100	81589500	563580000	748455000	855726000	921441000	484667000	381320000
A0A075B7B6;A0A087WW49;A0A075B6R2	IGHV4-4	Immunoglobulin heavy variable 4-4	30640000	27688600	41473000	27995600	17417600	17390400	20943700	16891500	16872700	20653400	21974000	23088100	23511200	20018300	25486000	16835900	24774800	19064700	153584000	189537000	171960000	18915000	14290700	14483100	12193100	13681900	15235900	1114080	1392110	5118080	15443400
Q08188	TGM3	Protein-glutamine gamma-glutamyltransferase E	28887400	27614300	57714700	32866300	59922800	69713300	25864200	35892600	24221800	27577600	31785600	49711800	33102400	47189600	48290700	45215600	38346600	43400900	32685800	28136000	41739900	17753000	20704500	18233300	24210600	17469200	23630300	47575000	30614000	24242400	25121200	153167000	190862000
Q8NBJ4	GOLM1	Golgi membrane protein 1	13908100	27277300	14657100	47485900	40240800	41059400	10360000	5808720	7941120	18090200	17120600	17630800	29547140	29261500	31031100	7734050	4483600	7568310	8553570	10930100	8500500	2057610	4670520	3069990	4511150	2736430	5013300	46185600	34379800	3052400	10544400	57834300	84662300
P02649	APOE	Apolipoprotein E	27494300	27217000	28246100	18102500	23214000	25894800	63366500	68536400	63653900	52420600	53897100	47085300	61319900	59582700	66373600	52819800	55143000	53345500	33551700	43808300	22576500	70503700	78767800	66103700	58533500	59920300	53126600	247200670	242900210	69270900	65632400	89985400	108751000
A0A0B4J2B6;A0A0B4J1V2	IGHV2-26	Immunoglobulin heavy variable 2-26	30191600	26424300	42611100	21982300	24386500	35489600	29951800	23316600	31205900	43937200	36978100	26030800	26705700	20618100	24700300	35425500	30896200	32893700	2850800	4072120	4789040	32430100	25858200	22302700	12594400	24076200	20717100	55831300	39875000	15935000	17685900		5570900
P52565	ARHGDIA	Rho GDP-dissociation inhibitor 1	17288000	26213300	22875300	292937000	316922000	318992000	29869400	43642900	40368500	29662600	24709400	25552830		42315600	50311000		40043500	22109100	94138300	203408000	35511200	53562000	52490800	36701300	16807800	13125701	13953400	9346110	249696000	59478100	309478000	491307000	583234000
Q99972	MYOC	Myocilin	26947200	25656200	20829500	3249690	5163900	2556990	13403800	14384200	10923900	10768500	9113770	12047600	10841000	14025400	15303500	7381850	13464300	9038190	19368300	17651000	16956600	8584740	15803500	10774000	4232500	6830950	7310740	3673250	6256220	6637090	1954540		54219300
Q9P2B2	PTGFRN	Prostaglandin F2 receptor negative regulator	17640600	25532500	24353800	23385210	31815300	18318200	10261500	10637700	5738970	3780020	4375380	2744330	15253100	12243820	10432300	3019350	4466250	4836790				7653790	17418100	9685750	6270910	12319200	8057450	1407430			60823.3	29599000	30596100
P10721	KIT	Mast/stem cell growth factor receptor Kit	23353500	24827700	23785800	39203300	33730400	35995700	33700000	43489000	35940800	40043700	34995720	29553000	28544700	36017500	34034400	35161000	29450490	32632500	61020200	50516600	48569700	40638400	52628100	49352800	47501600	39727500	30530700	800572000	104268000	120189000	85221300	974872000	959646000
Q16270	IGFBP7	Insulin-like growth factor-binding protein 7	42718800	24803900	27970000	11739200	22217400	24603400	14256800	15754400	14945300	20317100	24410600	32138200	20560500	22022100	12924100	16880300	18846800	19727800			41030700	22902300	21300300	37946700	24227500	27328800	20549600	15408500	16196800		15975700	27074100	21048600
Q9NZ08	ERAP1	Endoplasmic reticulum aminopeptidase 1	18985800	24555300	37511600	9715880	7949730	13192300	19815700	24234500	18709900	21677000	28508900	20854100	24408200	27638300	28506400	12330200	15196700	10689100	31691900	39270700	32951200	18992000	30470900	39137800	17901000	20169100	28872900	34689100	63538400	33930500	33385700	226273000	239766000
Q14515	SPARCL1	SPARC-like protein 1	27567800	24387700	27728700	58506400	29079800	41564000	12782800	10198800	13425800	21030600	18011500	19570500	21774200	22542300	12826400	13734500	23183300	12046900	16037700	27775100	22098600	12057300	13715000	12212300	16316500	31881400	45605800	44070000	34531800	20346500	18089500	64492400	124714000
O15394	NCAM2	Neural cell adhesion molecule 2	16771400	24153700	19351900	29807900	25790400	20144800	24145500	26575800	24079000	29564800	21803300	34922600	22059900	25831800	18250600	22403200	29054700	22962300	51583800	94858500	71258000	17075400	17187400	19189300	11338400	19810200	22897200	71851900	59069700	53852500	45689500	43154100	52930600
P17174	GOT1	Aspartate aminotransferase, cytoplasmic	19329800	23994900	20504900	26198100	20425200	26683600	15207200	12526300	15615300	15371200	21004500	16613000	14626800	23859000	19986600	10435000	9972080	10083500	95425300	68660100	87029500	17620100	15058700	12171400	15357500	19629600	17686800	27905300	37066900	19613100	19753300	26461300	33639800
P05546	SERPIND1	Heparin cofactor 2	22737500	23980500	22099000	42140900	43112200	47388400	22118700	20913100	21811500	33183900	35679500	30957000	18533100	20026900	18347700	22262200	22223700	23638300	34343900	46859200	26875800	19564200	21248000	19501800	26520200	32278400	30321400	64518000	50635800	29045700	33050500	72447200	55834500
P01766	IGHV3-13	Immunoglobulin heavy variable 3-13	19842500	23895800	23700000	5261590	4416520	4643290	8796450	8069030	7939160	7786150	6955210	5029790	5872650	5260960	6565770	8239750		9310330	17150100	21182600	9530800	5419000	10231700	6800730	4169160	6637120	5882550
P35749	MYH11	Myosin-11	20950200	23815200	24839800	22592000	31431600	33949300	3576190	5596660	5990620	2960500	3806880	3914620	10682200	5852760	5797430	2598720	3473360	3421240	76385200	76282300	75632720	6809680	7040370	6356370	9158390	4982010	6388780	11222200	11024800	106666	83007.1	17306400
Q9Y4G6	TLN2	Talin-2	20851600	23797200	10868600	13309000	15943300	14158700	5142020	5405720	6075300	5842050	6689000	9929310	4146320	2093420	3958900	3851000	7284220	4468280	46773600	47177200	42584800	6858130	4396530	5758320	3704500	4145990	3160590	25401900	24783700	7048040	3919850	43360400	73918500
Q96IY4	CPB2	Carboxypeptidase B2	25615000	22769100	23128200	9072190	8672850	6991090	14051900	15478900	14361900	11886000	12770400	11451600	10104100	11479100	11056000	13927700	12407700	13064600	53394300	56606800	37558500	10579700	11567200	10950600	8708690	9730430	8531230	11406800	10311100	11815800	10562200	38031200	55390400
P55290	CDH13	Cadherin-13	20991600	22565500	22827300	10296600	9305890	10101900	6630660	9910630	6898610	25050300	11950500	14866200	10839600	7030250	16726900	12811500	15933400	8822280	32974600	49074900	56755900	14217300	13152600	5775890	14790100	16723800	23311600	19052400	15168800	44155600	31004800	73678000	117282000
A6NMB1	SIGLEC16	Sialic acid-binding Ig-like lectin 16	26516200	22562300	15319500	4443410	5613850	4456740	27194800	20509600	24377300	18831200	15425500	16523800	23414200	22969400	32113500	15793700	18546000	18333700				17068800	17089000	13815500	16048800	11440300	9563880	9034450	7003020	5864290	6795070
Q15828	CST6	Cystatin-M	21224900	22326400	39835200	43799000	24088200	29137600	29427100	25452300	23207298	34493000	29218600	36887000	6437210	6892660	3443100				17842500	18917900	16233600						17667400	3861590	4768890	1271110	1762070	12393200	17047100
Q9BXX3;Q9BXX2	ANKRD30B	Ankyrin repeat domain-containing protein 30B	34365600	22019900	48972000	30026470	27933000	17015800	8955160	9216700	5059380	8199720	3714800	2305440	3361800	2047570	4927310	2610340	4111270	4052930	1138010			6899630	15185900	8385360	5048040	10530800	7415510	1420330	547539	28323.6	32303.1
Q04756	HGFAC	Hepatocyte growth factor activator	18036100	21962200	19383100	3157950	4165520	2669720	1575640	2048850	2059560	2481580	2610630	2135880	2164270	2198080	1965290	3082520	2897240	3067190	5720720	11653200	9370490	2536040	2481980	2758990	2938200	2524830	2227840	6180960	5991010	7755540	8526300	119141000	80794900
Q99969	RARRES2	Retinoic acid receptor responder protein 2	19974900	21801300	11676800	17451940	35757200	16754700	11159900	13152500	11498500	18222200	14033300	13588300	14624800	12658700	15984900	11039800	11662300		46750000	85490700	50588800	8854210	9661210	11743200	5941030	8283200	12959300	28763300	21330100	19961700	16369300	72782800	109300000
Q96PD5	PGLYRP2	N-acetylmuramoyl-L-alanine amidase	19624100	21659900	22212800	14640100	17035200	16485800	11160400	9744720	10499800	10764900	11060800	10780000	10826700	10226900	9963010	11060400	12348600	11702600	16189800	10360700	6381780	11415000	10721900	11744300	12849100	14025700	14178800	54961100	54953700	16664200	24144000	30340000	29917500
A0A0J9YY99		Ig-like domain-containing protein (Fragment)	23785300	21651500	22064700	19613400	20582400	17348200	23343400	23157400	23940000	24549200	24499800	22772400	20223300	17227000	22756100	24909000	24865200	20307800	114748000	129044000	102649000	22548600	18867400	12827300	9586300	11490000	12730500	6274080	6564320	22483600	15448700	16586700	16057600
P00748	F12	Coagulation factor XII	21201300	21640600	21457200	6103780	7024810	6100450	20391900	18105200	18630000	17007600	16651400	13409200	12588300	15386000	12919800	20271500	18392700	18928100	35993200	21801900	19719500	11681100	13053500	13556600	11874300	11573000	11114000	24012700	22926300	9538970	12450400	15983400	18485000
O95445	APOM	Apolipoprotein M	21278900	21600700	25699200	43602600	32975600	32047600	65810500	63045000	60703500	51702700	48242800	53082700	55309400	51778500	62306300	44351700	50976900	51050900	56215500	46987800	26813100	59281700	53037700	53617900	49713300	48170300	40096100	37925500	63298000	136461000	104584000	64259100	71486800
P07996	THBS1	Thrombospondin-1	21218800	21426300	23972900	6231830	5655050	5075970	15006900	15703600	13731500	19917000	20487600	19440400	28397400	29779000	30760800	16915000	18905300	17327500	43552100	47435400	37909300	41674600	46542200	47370000	50447900	44378300	44781500	19052200	13581700	28442700	23685400	899386000	837777000
P07911	UMOD	Uromodulin	10991800	21297500	19482900	12947100	9699000	13946100	3082420	2260540	4216260	8641130	7394150	12168200	6289390	7889410	5802610	6827970	4693780	9435330	12375300	9240840	5899680	9735780	6324330	7543290	9559360	8745550	12177200	68565200	13560000	11573800	7532160	98917500	42169800
P01599	IGKV1-17	Immunoglobulin kappa variable 1-17	20695400	21159100	18960200	8581320	12075200	13473100	14379700	20855800	22453200	21750900	21814100	20421900	14819000	28737000	22564000	21896300	22248800	22315000	34705900	50151200	45973000	21982800	18335000	23295700	17539500	14989200	16422400	15437900	13867200	23759400	23101600	21158500	26176000
Q96JI7	SPG11	Spatacsin	20454900	21148400	22235200	13115900	11661300	11481000	47074600	42253000	50660500	37775600	35610700	36850400	27945300	23423200	25997700	32292800	37247500	34486800	5766930	5838430	6234770	13722400	11953300	6592550	4721770	4897600	6199290	1445640	3318180	16923500	3502620	22130700	21798900
A0A075B7D8	IGHV3OR15-7	Immunoglobulin heavy variable 3/OR15-7 (pseudogene) (Fragment)	24267800	21067100	20323400	11163300	14642800	14818800	21741100	16921100	18412600	37664300	32173700	32806500	55011500	35371500	42926300	26597900	34203100	24269200	102911000	106000000	96265800	18918900	29499800	26614500	36398900	47211000	36949900	10317400	16366600	33973200	28341900	13329500	21886900
P51955	NEK2	Serine/threonine-protein kinase Nek2	22940400	21035200	19111400	14311100	11022900	11350700	20700700	18544500	19681300	35301000	30521400	29209800	20321900	28479500	16445200	12612900	19696600	14489700	21138600	18757000	12271050	11001000	11528400	12028650	10405800	15906200	24852600	4770580	7994240	1738310	3150720
Q9UNW1	MINPP1	Multiple inositol polyphosphate phosphatase 1	17135500	21016700	7104730	24878900	24450600	13556500	18816700	17759100	12574200	11429000	14027500	13801200	19090300	14909700	17434200	3123110	7325140	6398000	24317400		20680000	14643000	10533100	14578300	20545700	10587800	11359500	20521200	21941100	12182800	9295010	35110900
P06310	IGKV2-30	Immunoglobulin kappa variable 2-30	24005500	20950900	33748800	3690620	4416830	7118390	5734470	9237930	4768920	6416230	9231180	9527840	8078430	8446000	4402910	7512080	8349400	6183560	29989700		21737700	14973900	11594100	13457900	13059800	15365200	15629100	103648000	7780870	17634600	14174600
O14978	ZNF263	Zinc finger protein 263	21592000	20772400				7505790		18469800	18150700				21027300	20123100	22575400				2689300	4873300		21891900	22025900	17699000	32421000			1571630		6040000	12537800	5350810	5236600
P11362	FGFR1	Fibroblast growth factor receptor 1	21130200	20281290	11870000	11939300	26753200	19521400				11197100	17349300	15907000	16668650	19522300	18523000		14603800	14349400	71285200	93520500	70872200	27997600	19058610	15406800	19295400	11298400	15206500	18547000	14937900	34750500	24752700	30043200	132125000
Q16853	AOC3	Amine oxidase [copper-containing] 3	14843400	20243700	18632900	17968000	14395100	10668400	2872160	2094300	3605480	5259000	7618200	7630540	8624360	9518540	13944800		9356420	13379300	33841900	20535500	13743500	11351600	7442100	8729390	15197700	9792360	23930700	35890100	24568700	10560400	10082200	46852300	23468600
A0A075B6K5	IGLV3-9	Immunoglobulin lambda variable 3-9	22779700	20159300	16756400	20960200	11962600	27176600	35376500	31759400	32124100	42358200	33474500	24456200	44286000	36251900	36521700	48667900	36542400	31964500	19205400	16327400	10174800	20336600	23603400	18332600	27129500	29814700	23114600	1817090	1787100	26131700	2383620
P13598	ICAM2	Intercellular adhesion molecule 2		19941000	10657400	6267690	6913300	6629370	3440010		2407500	9556280	8846040	6762470								8105700	10719200	1442840	2409980	2389070		2924810	4758280		14225100	6380570
P22352	GPX3	Glutathione peroxidase 3	20667500	19855700	22191900	8077210	9247320	8596010	7427280	7521650	7729700	10017000	8893030	7111150	7310670	6553680	6005370	9718380	11012300	9310130	3175130		3060330	8001040	6973000	7028320	8075800	9800760	11347000	26963900	20518800	10115200	13889000	58168100	33457700
Q9Y274	ST3GAL6	Type 2 lactosamine alpha-2,3-sialyltransferase	18397000	19724000	20316200	22909500	18056300	18078200	24960300	23699700	24280000	27175100	28147400	27930100	22766900	19954000	22837100	26909700	28276400	28655100		3731460	2813150	20415600	18498000	18153900	16641000	16765500	17734300	15582500	9081600	7611770	8422800
P01880	IGHD	Immunoglobulin heavy constant delta	19776100	19389400	21241700	17860200	14694500	15544400	10982700	10579200	10345500	14029200	16757200	12877900	9889050	8558770	9553500	16171800	15389800	19414400	52651600	75586600	115494000	9249530	10537700	11797400	11259000	10021300	10262300	37226100	17676700	15287200	22343500		3919290
P35527	KRT9	Keratin, type I cytoskeletal 9	22483700	19241100	26130700	51385400	52908900	50902600	29499300	29473700	28914700	21520700	22523700	24061600	13221100	13534700	14960500	78288700	69341100	71105200	50027100	39516800	19441600	34083800	31931200	31569100	21961800	25211900	25651600	4459000	6058050	138484000	105048000	586129000	467830000
P05067	APP	Amyloid-beta precursor protein	21168700	19203800	21170700	27306200	36399600	20409800	15302400	12508200	26602800	19576300	22805500	32091900	19206300	23060500	29248000	12206400	19547600	17501930	10348300	24202700	19867860	29349410	33047900	33452200	12865400	13327400	17139900	10886000	10953500	6477830		34062300	20298200
A0A0A0MS14	IGHV1-45	Immunoglobulin heavy variable 1-45	22024800	18940900	24881750	27348700	23263260	33220800	20624700	22149500	23010800	21031200	17654600	15854600	5456900	5348630	2862580	21504700	31166600	30386100	5115750	7804810	6654200	19447400	27329200	33051700	16414800	11257600	15935500	2518330		833786	794088		1154360
P09619	PDGFRB	Platelet-derived growth factor receptor beta		18686800	10729800		37526300	49414000	20817800		19202700		41340700	29839400		8627660	9993700		39572000	33589700	59143200	55869300	42251400	8380400	11636300	8206400	14235000	8974810	18881200	33688000	28549800	11125600	18239100	153749000	87762600
A0A0B4J1Y8	IGLV9-49	Immunoglobulin lambda variable 9-49	9032900	18350200	7525000	8504970	12529700	13768900	9196470	8757240	7130730	9791430	10448200	9308470	9503210	8424790	10290000		9128830	8680300	2596130	2199970		9659840	10637700	9279180	7753130	7936650	8858380	14757500	9876210	2756670	5035310
Q15166	PON3	Serum paraoxonase/lactonase 3	19646800	18339000	17277800	7355900	9425300	5127450	13216100	14335500	15131400	15090100	13835700	15413700	17721000	16687700	18758100	12415100	12712100	12014100	36984400	36540100	50420700	17417700	19276900	21021900	17939000	18912500	17903800	23082900	29947900	28038700	25506400	29714700	34878800
P48637	GSS	Glutathione synthetase	26144300	18007400	13436600	29945200	43351300	46010700	5510200	3462830	5291690	15944590	12317900	16392200	5079240	6031600	9372770	8072260	6845350	6782080	19738600	10561100	19424500	4804200	8615500	9906980	15778600	12978820	9490720	56366800	57477000	16239400	21505300	44987800	44662600
P02652	APOA2	Apolipoprotein A-II	23078000	17939200	24594100	33350400	36566700	34757300	226533000	207387000	139259000	325309000	382293000	296577000	57842800	72851700	81732600	107015000	60390700	90240200	212794000	184429000	257481000	147836000	116987000	131437000	56929500	56182300	47540400	492732000	502481000	205949000	160160000	92189100	243935000
Q9NZP8	C1RL	Complement C1r subcomponent-like protein	14482000	17789200	18576100	8172770	11019300	11453000	10302800	8350110	9012120	10044100	11316500	10806900	9684410	10677900	10149500	8478620	9171690	8344720	14474100	14995000	16255500	10747100	9726410	9929860	9150520	8945150	9670220	16487900	12625900	8696560	9338150
A0A0C4DH36	IGHV3-38	Probable non-functional immunoglobulin heavy variable 3-38	21860700	17764200	16665700	16917800	15880600	16562600	15107900	19511600	11985800	15371300	13000800	9836230	12655200	16077600	16372500	23200200	18081000	26253200	9753730	8809250	17392300	18744000	16875300	16238800	14530900	12397100	18323600	18292600	12093700	12907300	20652800	24430300	10491400
Q9GZV4;P63241;Q6IS14	EIF5A	Eukaryotic translation initiation factor 5A-1	19958900	17740100	20523500	18606400	16842900	18135800	9806580	8212390	7745140	12324500	18574900	12141800	10266200	13065700	12358700	10921500	12352500	6824110	181613900	188263000	225036000	16194100	8887580	7982050	14695100	7179790	10052400	23700700	94611300	31968600		436678000	1180820000
P02750	LRG1	Leucine-rich alpha-2-glycoprotein	13578800	17504400	17279300	27133600	46879600	53072600	10802200	10540100	9499390	24914600	22900900	19914600	11009100	10508600	12906900	11805300	10896200	10815000	28261400	36185000	17207200	15331900	16765900	17927400	26355000	29749000	25706900	99080300	87953400	25657800	33825800	28610400	30236600
Q15223	NECTIN1	Nectin-1	17494100	17372500		13079800	11093700	11557300	13436200	7197510		4266000		4495370	23826600	18393300	12434000	10706400	9893960	4061570		31322500	30794700	17189100	15887000	14481600	25883600	18541800	19028200	11073900	101348000	2386050	2843940		136208000
P01782;P0DP04	IGHV3-43D;IGHV3-9	Immunoglobulin heavy variable 3-9	25223000	17371600	22805100	52345700	24696900	38676000	17119100	28590600	21082700	29099100	28876400	23813400	18011000	36645400	35320000	30337800	23848700	30100300	17257900	25568000	34029300	30223900	23015500	26036800	43709900	32131700	34447200	90794400	110397000	18087200	19132500	27365500	31793600
A0A087WSY4	IGHV4-30-2	Immunoglobulin heavy variable 4-30-2	18748100	17176600	22873000	22171500	11859600	9517070	10883500	6655210	9253280	13848400	8062160	14110800	14538140	17028300	16816200		19709700	12642700	3073100	4867600		11238700	9958490	5567360	9959270	17409400	15443400			374057	5296890
P01782;P0DP04	IGHV3-43D	Immunoglobulin heavy variable 3-43D	15410500	16956600	14800800	7458060	8182790	7330900	20909800	18328200	24515400	20388200	12183100	20564100	17128100	16232400	23223200	19588600	16879200	25515900	57406300	90905300	56776000	33063900	28136600	30346500	24230100	24779900	15853100
P13645	KRT10	Keratin, type I cytoskeletal 10	15978600	16774700	19511700	64621500	54200300	58672000	27018600	22750300	22587000	39056200	30755300	30656600	17136600	15473300	18092700	90447300	98055400		44352900	43108300	22872900	31163800	33283300	34962900	40000200	44712100	50228700	9315080	10120200	248899000	172516000	761195000	989131000
P05156	CFI	Complement factor I	16536800	16678300	16814900	16129600	12905400	14095100	27143400	26281400	22761900	20579100	22237500	20839000	18427500	19232500	17655600	27598900	28242200	26871100	26163500	27830300	25134000	13269900	12277700	11975100	10224200	9876680	11421800	11873000	14771200	14842500	16221600	18979600	18490700
P37837	TALDO1	Transaldolase		16633800	10322700	26022500	31195600	25703100		11812600	14985000	16672500		19096900		38716600	36917100	13410600	28929700	18255030		42591600		13622800	15483100	13689100	13206100	13069600	19272600	58139300	49356900	37750400	52467100	68678400	66287600
P06276	BCHE	Cholinesterase	17547400	16582600	16985700	6288480	5995860	5675480	2075980	1999750	2118570	3558900	3307610	2793690	2177540	1972720	2643530	2974570	2847660	3433640	20034900	22478000	23853600	2959430	2695170	1867600	4869750	4227030	5240130	10476900	8264300	6963910	6597560	9001200	5253430
A0A0C4DH35	IGHV3-35	Probable non-functional immunoglobulin heavy variable 3-35	13958500	16023800	10167300	15922900	11731900	15871200	10415600	22222100	19194600	22744500	22308800	17441600	15806000	13295200	12648500	25813000	23714400	20661000	30059400	28210000	30324000	23168300	17426900	18371200	13700900	17198600	24233000
P04275	VWF	von Willebrand factor	15055600	15797000	16345400	3714720	3692180	3632940	16888800	14855100	16450500	19374200	18407300	19194100	32025200	32649300	32113500	15248900	17019400	15471800	30052000	27310600	22040300	50825100	51519900	45607900	42085900	41348900	39739400	10215800	9198990	142918000	112414000	86510900	72125300
Q9NZK5	ADA2	Adenosine deaminase 2	18011200	15793100	21203200	15805500	16303500	14926700	6265490	6869300	8251580	7218260	14183100	9196050	6829320	11087400	9789340	6054840	9839490	12721100	17340800	23411400	14901500	7649980	7239770	12968200	14521600	16526200	8556100	19057100	5998920	5066400	6280240	95204700	14568000
P62736;P68133;P68032;P63267	ACTA1	Actin, alpha skeletal muscle	20063600	15787000	21351200	15321100	16359900	17052300	11011900	10111900	12321100	13696300	13691600	13463200	12172700	16634300	14618500	11814500	14792900	13005700	4478810	6750100	3099910	12453300	14636700	14858500	19715600	17255700	16402800	34158500	33288800	14076000	16294900	459830000	662019000
A0A0B4J1V6	IGHV3-73	Immunoglobulin heavy variable 3-73	10213800	15720900	3676870	5628200	3743030	2030300	5477590	5475960	7220950	9514600	5712880	8124200	7286990	7420340	6360430	5753010	5414380	4757370	25967900	29700800	17912400	9814000	8395090	7804200	5185530	5792150	7849880	3567730		6013130	6327890		4028360
P17900	GM2A	Ganglioside GM2 activator	15535700	15711900	20886700	570831000		562190000	3517150	4919050		4502720	6109210	3181440	3890720		6031630	8644720	8460340	9998920	7121630		6695390	11641500		6513850	7394240	7842600	5156740	7471820	37786500	5069860	2073340	308711000	6107980
P02776	PF4	Platelet factor 4	12690100	15637200	7683180	3587620	1562720	3615700	4294300	7385910	5066730	4195390	7282470	7992200	9444950	7804760	7945150	7513720	8960790	6748150	3954780	7421510	6837080	19241400	18629100	17697100	9732760	8228410	10994300	8454760	16636300		3359240
Q9BTY2	FUCA2	Plasma alpha-L-fucosidase	17183700	15587100	13463600	21399400	6803080	9722750	21983000	24111830	20332200	26829800	18674500	21694800	9840350	42910800	10158500	5922090	5051810	6924600		5779470	6006100	5886910	3549700	3879560	8717950	9954610	12727300	12357700	15940300		1287560	34048400	42173300
Q6YHK3	CD109	CD109 antigen	19445900	15427400	19727800	47499900	24077300	45416500	15557500	10512600	15374800	15995100	19364800	24674900	16907800	22169700	20374900	13435100	24595300	18502300	34196300	45338800	73978600	13168000	11170800	6976480	22446200	23544600	21184500	29600100	29650300	30796900	17211300	353965000	177886000
P24557	TBXAS1	Thromboxane-A synthase	16370900	15186100					7946450	14274700	13826500	14377100	11254400	17299100	16248800	14738600	17158200	6464300	6176590		2421470	2005830	1270380	16650200	15442200	14012400	24759600	6722810	16585100			5020480	10463900	4135970	4441470
A0A075B6J9	IGLV2-18	Immunoglobulin lambda variable 2-18	17328700	15109300	21564900	4337420	8960720	4030160	8672150	15023300	12383000	10686500	12510200	13138000	16449900	15194600	18256800	18107700	15877300	17763100	8005270	11151600	5607210	19689800	22391600	16797100	20268600	10828000	15982100	8173640	4633170	22725400	23602800	12301400	13499200
Q15691	MAPRE1	Microtubule-associated protein RP/EB family member 1	5760040	15068500	4307440	9439240	6862540	8841650	1026910	1260060	1251910	5468630	5259660	6356440	7850200		6375100	4680430	4984390	6602540		31553800	28618700	3817380	6364100			8877740	4376480	26460500	23700700	10050200	11910000	48638100	23216000
P40189	IL6ST	Interleukin-6 receptor subunit beta	29824500	14935400	19569600	1024740000	1233980000	1067060000	14778700	12581400	12328400		21775600	20479200	15332600	18803200	14219700	11930000	8508530		712294000	529254600	655044000	14900000	22510000	13546500	14234100	17220400	26067100	124872000	8499060	212567000	175259000	233271000	282719000
P35858	IGFALS	Insulin-like growth factor-binding protein complex acid labile subunit	13783400	14676600	14224600	10311500	11012700	9989990	9911480	9420830	8703170	10978900	11349300	9913010	7676290	8230930	8217610	9856000		9709400	14700400	13294400	15196800	7942360	7469940	7906390	8088070	9438980	8430550	37110500	35976600	13616500	16158700	25540100	36546300
Q92520	FAM3C	Protein FAM3C	21138100	14649700	10098500	129272000	165285000	100631000	49100100	63965300	54410000	81657400	97968500	90336600	68571500	62880200	66901700	72631200	58539100	67649700	43855600	72716600	55082600	68296100	62933000	52219000	92875800	105097000	104293000	26672200	10655500	18364500	12503500	51050000	65547500
Q9ULK4	MED23	Mediator of RNA polymerase II transcription subunit 23	18782700	14554000	16888300	76010600	54188500	52863300	10164000	16089600	9004300	31377500	22829300	18893910	19397200	26344000	21933300	27463700	13103600	35168500	89952700	78885300	86340900	19732100	20775500	30929000	29177000	32114800	51074800	149208000	117374000	11791900	22653100	12030800	23465200
P04430	IGKV1-16	Immunoglobulin kappa variable 1-16	15341200	14311300	15650400	11067300	10449300	10485400	15712800	12400000	13370900	16577000	18183600	14757800	19522800	16812800	15394900	13550100	13345200	15965900	19534900	31125300	37560600	17442200	12343600	17457400	12294600	12557700	15437600	8069210	9763960	21474600	16461300	14746100	14826900
O15031	PLXNB2	Plexin-B2	14411800	14268200	12381700	26327800	14734300	27795200	15338900	10586300	10469300	18693800	12934400	19635100	15100200	18978800	13275900	23582600	13793900	12785400	27274100	23076000	24876900	18126300	9453500	18134900	14029200	22023300	14132100	14631200	18526300	18303700	20567000	99345600	160277000
P05362	ICAM1	Intercellular adhesion molecule 1		14078400	18164800	14818300	27891210	43470900	31438200	25416500	18581100	23962900	18055520	17073700	19717900	22535400	26588400	23728300	20026700	19880000	116842000	169200600	298483000	7653980	21358100	10850400	7060270	15522400	12515300	69674800	60380700	14421600	10665300	130921000	59982700
P48594;P29508	SERPINB3	Serpin B3	8372060	13973100	17199600	12461500	20321400	11374000	5157240	6730080	9862880	8128480	9883510	7995790	7424300	5320280	9258680	15128000	9318290	12727100	14030600	20043000	21139700	5422380	5845330	4698330	28659680	17744100	33788500	22069700	26793300	10580500	6872150	39291600	43172300
P22792	CPN2	Carboxypeptidase N subunit 2	14279400	13949400	13805800	14997800	18739600	18179400	7295350	7923500	8206350	9675720	8067420	9000740	6493850	6331890	6534440	8210510	9308950	8120040	42943300	49929200	24079800	7193560	7353190	7345530	9609450	9464990	11118800	21982600	22583800	17875800	17016900	16966800	23174100
Q86UD1	OAF	Out at first protein homolog	18159700	13912600	16567300	8248890	11315600	12032700	7318830	6209620	7261760	8417790	9530510	8480870	8536220	6858810	8270570	5559820	8396280	6519300		23494900	15847800	8556010	9718850	10744100	11138200	8508170	10095700	1697270	24724200	11283700	12452200	143465000	1643500000
P20618	PSMB1	Proteasome subunit beta type-1	19411100	13819100	9296500	54621000	29050300	21158200	10281700	5944430	9154720	7081140	7076800	6836100	7037420	8053980	8052250	7976860	14859600	14768700	3008600	1818480	3423940		7936280		3415200	1948040	3228660	14047800	7930680	5264490	4905470	40114000	57141600
P15151	PVR	Poliovirus receptor	17811100	13729400	22330700	64478000	136217000	77069600	22897600	21450000	20111100	30202800	20098700	29150700	28284700	21339500	23032800	10358300	18564400	9808700	27313100	23481100	17718800	9686830	13701800	13849500	45972600	35931200	23289000	57470200	100606000	4716120	7915630	79722400	59086400
O43175	PHGDH	D-3-phosphoglycerate dehydrogenase	10860200	13699000	13617600																													28488500	25701800
P13671	C6	Complement component C6	14721300	13574600	14258900	4430790	4160340	4748020	16033000	15367100	16078200	16920900	16434600	15806500	11154400	12715600	12406400	19496900	21777700	19559400	23224100	38799000	19812300	8847470	10026400	9992230	9312320	8944370	8204530	25314000	25624700	10803600	14077200	23584800	16059100
P07358	C8B	Complement component C8 beta chain	12986800	13461600	15096100	5526690	5402660	5264870	11351100	10599300	11309400	12878500	13522600	13062400	8638450	8551300	8206630	14640300	16513600	14626100	35790100	35368700	54453700	7400080	7201230	7478240	6135750	6921200	6549740	9331500	8502850	7790600	6080780	7971900	11617700
P02753	RBP4	Retinol-binding protein 4	15613800	13423400	15447900	54885800	45288700	39187200	22115800	18571400	26875800	28052600	17732500	15723800	15939400	22607200	19701500	23288600	22055300	17358300	58775800	36090100	39017700	18630200	18540500	22791300	33149000	24103700	28092500	95316900	28683900	23721100	32571200	94344500	35159300
P18065	IGFBP2	Insulin-like growth factor-binding protein 2	14288700	13403400	17473700	14106400		15138000		4071760	5278000	8835700	9721580	11970200		3703730	6283030	33622500	38680600		19615700	14805900	17783900	3433600	3765680	3546120	7622040	16346400	6884390	4398620	4580470	6041380	20764400	53909000	29999800
Q9NP80	PNPLA8	Calcium-independent phospholipase A2-gamma	17067400	13322000	11578000	12099700	11247210	11990900	3242650	4517310	4279530	13595800	10391100	18952300	14757500	10010180	9539320	17336400	11354600	16421000	8681200	8994850	4982240	2008900	2919130	2188700	2578790	6546900	7730750	1161820	3448020	1056040	1557040
O15511	ARPC5	Actin-related protein 2/3 complex subunit 5	9493820	13313500	16032000	21567000	30793900	17797700	44219300	49408100	65257600	13744600	25749200	26182400	30969400	37486230	44521600	20464400	29858400	27152400	6080130		4554900	28780000	52588700	54233000	46108300	50523960	43142700	35892300	69472900		16723200	116494000	69880700
P12830	CDH1	Cadherin-1	17469500	13267700	9556120	15014300	11266500	15690700	9461490	4629910	5222160	4130910	6366630	6681350	6397920	13624800	13902400	6501570	7521500	7793440		7655400	8851020	8751730	7187500	4410980	5577730	10764400	7898150	32101800	10795800	22911900	5280580	96163200	37982800
P00488	F13A1	Coagulation factor XIII A chain	13521600	13249900	11847800	4511060	4583370	5289880	24373900	24472600	22106900	14063800	14307000	14937300	20627700	20291300	21271300	17062900	18317300	18072800	32228700	58434600	32913700	12498300	13579400	14333000	12260800	9182110	9732370	7674460	11301500	10667500	7374590	77077600	32867000
P22692	IGFBP4	Insulin-like growth factor-binding protein 4	14518200	13146100	18859400	3245460	2573990	2010800	23054000	35873700	39977000	28542500	22633500	18435100	40626400	32792700	21938400	25252200	12906500	15145600	14525100	19716000	11244300	6061830	9984530	12613400		5438600		7973840	203964000	7065340	3646150	186689000	40118900
Q9Y6R7	FCGBP	IgGFc-binding protein	14180300	12972000	12334200	2333620	3283030	1966550	4558250	4374980	4163260	9706670	9158510	9778300	15461600	16144800	14403100	5843050	6886850	6358660	66907800	38307200	46070000	30930300	30613800	31391000	28604500	31184500	29328500	747804	2044090	35850000	36207400	36438600	29248200
Q6S8J3;A5A3E0;P0CG38;P0CG39;Q9BYX7	POTEE	POTE ankyrin domain family member E	12790000	12807200	12663300	14650400	13969500	13155500	12014500	10713300	9821970	12834300	13990300	10216500	13808500	13595400	13239900	11056600	11370400	11788600	1730550	2725910	1809710	14443900	16018000	15287300	18065200	18052700	17186400	65625300	63328600	30833100	31655100	1932950000	1545140000
P15169	CPN1	Carboxypeptidase N catalytic chain	11971800	12707100	12477300	5995980	3326540	5135670	3304410	3498270	2762400	3167860	3532980	3267520	3033430	3078330	2796370	3305760	2557660	3276280	12747800	9186120	15583620	3443810	3809840	2723990	3155250	3665030	2995620	11831100	9563340	4444570	5238820	202516000	93702200
Q12841	FSTL1	Follistatin-related protein 1	13267600	12649300	12490400	13654100	13982100	13893000	5050510		7577120	8642980	10809700	6199490	5209920	6738370	4938800	1945162	1692010	1005400	58537900	33505400	54264950	12727600	12266800	10499200	9480390	9363880	10763400	18202900	19826400	2071720	2188440	5974020	7506430
Q7Z7G0	ABI3BP	Target of Nesh-SH3	12284000	12594800	11815100	1944990	1760250	2423440	5179960	2458390	5362370	7519540	6959210	6870320	2623630	4789230	2842770	5005610	7018090	7922564	3467130	5260650	4081660	2459620	3783540	2337290	1500641	1548890	1910970	11551500	12818400	2140440	1446910	26571300	11718900
Q7Z7M0	MEGF8	Multiple epidermal growth factor-like domains protein 8	59869000	12455600	34979500	10041300	15517300	15216800	8008580	9613420	10624400	14726300	11114800	18832600	8137700		8485480	11354600	5543620	13290500	29105700	16875900	17199030	7199260	7844810	15351900	5897300	4182880	6495390		35481200	10412500	7380670	63480300	125569000
Q9Y646	CPQ	Carboxypeptidase Q	11977300	12417100	9692230	16545700	21839600	24484100	3617970	5689930	6628740	10724400	9182010	12135700	16573780	18135700	19973800	6285600	8770700	6057760	50191400	57479300	62222500	3007890	6659430	4073520	2402100	3609470	5351070	18180200	11274900	6610750	10174200	77998400	72189200
Q8IZF2	ADGRF5	Adhesion G protein-coupled receptor F5	12114600	12027100	13547300	20297700	21181100	19002700	11754400	13521600	16643100	19797500	20919700	16617500	14839500	16311200	15207200	13664000	15575700	13359000	37982900	65234900	60737200	17240900	18286300	13680600	13202200	16351400	12525000	26485200	42682500	15103600	21737100	94522500	96080600
Q13867	BLMH	Bleomycin hydrolase	9515700	12000600	12017500	29282700	15701000	18247200	8870920	6698770	8266090	12548700	8836410	10844400	4929740	6002060	9050150	7904140	8327910	6776370	134901000	176119000	119498230	4697060	5090900	6550950	9530580	7634430	5846280	29936600	34162700	7155260	3998850	79401500
Q8IXL6	FAM20C	Extracellular serine/threonine protein kinase FAM20C	25875800	11947100	17705800	17658500	23461200	11611500	24477400	22514900	26565700	77144800	82879100	97206347	28920700	20740200	16127400	11518700	14117700		20724800	10208600	15484700	16409430	13443900	18410300	15606600	15875900	19180300	36557100	24613400	22233500	21260600	63554800	26699100
P09668	CTSH	Pro-cathepsin H	18572800	11903600	17665700	28683200	18132300	19902500	23201400	25144000	24372300	18150900	24519500	21569500	21499300	24165600	20197400	20134100	21744800	18145400	69652900	76112800	38714100	22147800	25669800	20061800	21283600	16497900	18544000	17560300	23943700	25382400	11875100	256580000	381388000
P04432;P01597;A0A0C4DH73;A0A0C4DH72;P01611	IGKV1-39;IGKV1D-39	Immunoglobulin kappa variable 1-39	11708600	11882800	12868700	13973800	14483300	14368100	26641100	26933900	37044200	31107800	34413300	34788800	25355000	26049800	20193500	34936800	29272500	30757300	211963000	295037000	157209000	35336700	29608400	30028000	21801900	30100800	33718100	23284400	8003120	28462700	23359600	18824700	27566000
P07738	BPGM	Bisphosphoglycerate mutase	7488870	11880400	7944440	13460100	21412000	8889470	13340200	14750900	12974800	23032500	18826200	18461100	12599500	13966900	10125400	14689800	15556700	15511200	54843000	44800900	41819000	17511400	12538300	14635800	13479000		16216300	23445400	14990500	21678000	20407400	124057000	119918000
B2RPK0;P09429;P26583	HMGB2	High mobility group protein B2	7774140	11786900	9634140	5090550	13988300	10171800					8045850	4812280	7847490	4223860		11484800	13752580	20725700	11595700	9980940		2633480	2744050	5734090	7588160	5026670	4684700	23820600	15860500	7486200	7049230	109230000
A0A075B7B8	IGHV3OR16-12	Immunoglobulin heavy variable 3/OR16-12 (non-functional) (Fragment)	15622700	11669000	12807800	22078000	24844300	24676100	15487600	19587800	13332500	18824100	8299480	20537200	38113200	20288000	43630200	19083600	21882000	21741700	56093200	64293300	47053200	42004500	23557800	17661500	32430000	33341200	17637400	3056190		11750400	47371700
O60462	NRP2	Neuropilin-2	8118160	11269500	9069220	26194800	17929100	26422000	4832410	3735410	2199030	25859740	35393900	14807600	41953700	32203500	30462500	5859980	9834660	6923660	6774690		7101890	8047300	5020120		23024600	21287000	25972500	57778900	38440700	17046800	17823300	70970700	67852800
Q96MY7	FAM161B	Protein FAM161B	10932800	11154100	10573600	19683300	20274700	20103700	5974120	5462000	6642890	8942940	8158130	8470160	5573840	4150200	4796020	6301850	5216410	6658510	7124210		4044000	5631430	4970010	4915770	7665960	6555710	8294550	12379100	12016600	14106100	11168100	13005000	11672800
Q9NPG4	PCDH12	Protocadherin-12	14882300	11144000	13878500	15627520	15684500	15158000	8501680	7054850	5733580		4108540	4504130	11102400	10460500	10567800	8669420	10199600	8374650	16627700	10565000	8919270	7175170	5925850	5081190	7846520	4349090	8749580	13678500	25412700	14393600	7254210	69327700	6696210
Q86YT9	JAML	Junctional adhesion molecule-like	5096890	10903800	12466400	17362600	17367100	15700800	6892100	8130920	3956360	13214700	9662150	14624400	10809100	11179600	13230300	8082220	10554000	8408600	190009000	162881000	156096000	7250000	13601700	5932660	16230100	7076530	11662100	16341500	10300500	15067300			3522010
P09871	C1S	Complement C1s subcomponent	13391700	10882400	14894700	11235800	12582500	10930800	10925000	11069800	12858600	14138300	13021000	13523500	11155000	10282400	9939790	15144600	16374700	14916800	14601500	20705800	10695100	9630510	10197600	10640100	12625000	12479800	11984800	30210600	29362100	20227500	18934000	31686700	26199600
P08833	IGFBP1	Insulin-like growth factor-binding protein 1	18448300	10867500	6805300	26472900	27356800	12244090	5505500	6900260	4996240	10363700	8625630	7959870	19134400	16363670	13380500		8708480	6921450	12700500	25887840	23570700	3777590	3486270	3988400	8961970	7684390	8752360	10636700	7615410	6883030	3413580		112751000
A0A075B6K0;A0A075B6K4	IGLV3-10	Immunoglobulin lambda variable 3-10	10278500	10760500	12442600	8351160	6680670	7771840	14651900	21236200	19081100	11760900	17546500	18116200	16059100	15705000	15577000	20641500	18241900	20044300	15156500	18444500	21217400	24166600	23061600	25335700	15663800	19163500	15578400	4711830	9061140	28710500	24209800	19976300	17124700
Q9P232	CNTN3	Contactin-3	11856200	10751200	10201900	168549000	10000900	144369000	16076100	15831400	25929000	52120700	53755600	57698700		31822600	59900300	13445400	19095300	15643800	65020800	62899900	61051500	26336500	18745000	18647000	16012600	20242700	14191300	19214800	13217200	28694700	26756900	206764000	265535000
O95479	H6PD	GDH/6PGL endoplasmic bifunctional protein	12305100	10738100	12304600	11733800	10216100	13271600		7901250	7085030	8257770	7461910	10284100	8150050	8377820	10478200	8425950	5342260	8465870	16549600	24423600	16511760	3836650	5344720	5459480	5825660	6960180	10288500	20364900	16162100	3751110	10256900	56517500	36478200
P51884	LUM	Lumican	9018700	10667000	8966000	28428600	22669800	22181100	6822350	6040100	5784500	9053260	8269940	8895760	5901330	6011200	7215370	6151900	6762370	6020210	43980100	52765500	30862300	6364360	6879290	5795230	11381200	11507000	12255900	48016500	53642000	37150000	22987900	280842000	195709000
P07360	C8G	Complement component C8 gamma chain	12175700	10443500	13850000	3889960	4553070	4216980	9208280	8468320	10130000	10010100	9309650	11678300	6594080	6061220	7775740	11806900	12313500	13903200	6181770	8950260	6376300	6256300	4790000	6020770	4348280	4498610	3980890	19024400	16515300	16692500	15398200		14215900
P07737	PFN1	Profilin-1	10950400	10182300	13001000	5223940	3781180	4815390	2519040	1384940	2012180	2887580	3463530	5352310	4125900	2142400	3739260	2559690	1720540	2088750	15597100	8566890	8222450	4000240	3955710	3546980	5515050	6477770	6122430	7449160	12668500	9247740	11437800	186676000	93804800
Q9Y490	TLN1	Talin-1	10955100	10135500	8059870	4101470	4255730	3905270	7358620	7059430	7028870	8314050	9085960	8325520	8142190	8923930	7908650	8588240	8054020	8097180	23462800	27315600	15155200	8370880	7582360	7058640	6898590	7632480	7670780	21553000	16285100	10612100	10776700	338222000	298081000
P12318;P31994;P31995	FCGR2A	Low affinity immunoglobulin gamma Fc region receptor II-a	6193970	10097000	9299760	9749930	6017750	9110030	63614320	47544900	52968800	16088500	9597840	9557150	35745600	35047470	41360500	33516700		52279600	65655800	46691800	27446100	15436000	15369100	20220100	8892750	13222700	6535560	12336100	13778200	21618200	40156600	440584000	164663000
P13611	VCAN	Versican core protein	10869500	10080500			499439								4939990		5268350		5036680		4142470								3495360			1616200	3979350	229579000	254474000
Q9UHG2;Q9NPY3	CD93	Complement component C1q receptor	7949780	10056800	14102100	11862800	23590200	21714200	8402530	5497360	6372760	13695000	22579700	17557000	8644130	19495000	11890200	4102710	5040850	4397610		39267600	29333300	8540350	12658800	8520830	9297130	9485140	7880620	21075800	14452200	16858700	16974000	55732000	47162900
P17813	ENG	Endoglin	14391300	10019100	10100300	11466100	14032900	15231200	11578800	7224140	7490880	13441800	12642800	13761300	10972500	13148500	12734800	11007200	12528300	12837700	19063900	21935100	20222600	11193900	13928200	9318630	6101500	9636370	6153640	18710100	19848100	10115300	9290480	89846500	96093400
P29622	SERPINA4	Kallistatin	10502200	9725850	10909100	9624220	9556290	9722420	17200400	16590100	15738600	15943600	14341700	15806100	15168600	14239100	14320100	14894600	13860000	15215200	17182100	18256100	20443400	9539040	8469300	8805740	10510100	9535490	9503210	41428300	38081400	10427700	9734890	12987200	13257100
P14314	PRKCSH	Glucosidase 2 subunit beta	9214670	9719220	19702100	12694700	23485800	17194600	4873310			32449200	41672000	36534100	10097300	11811600	9390580	6509810	3782580	6452460	10332200	7706750	8068760	4689910	6412000	8588760	7156640	8807250	9424910	20935100	136847000	7751740	13576300	10851200	83602400
P0DTE7;P0DUB6;P19961;P0DTE8;P04746	AMY1A;AMY1B;AMY1C;AMY2A;AMY2B	Pancreatic alpha-amylase	20714900	9689600	11101200	5272840	5548770	5167350	6908350	6154040	5738900		22425300	13169600	5412300		3854040	235554000	274881900	275122000	94008400	85751400	50768600	6267880	6454580	8404030	8558880	7185640	6731900	31054000	21632500	26855900	6742160	106135000	150031000
A0A087WSY6	IGKV3D-15	Immunoglobulin kappa variable 3D-15	9135610	9460610	9641580	19568500	16528200	19168300	18799400	17948850	18745100	26003800	15860500	19717100	15919900	16653700	12663000	24329200	15795900	22259500	54528600	60872100	62154200	20145100	24020300	17124100	16753900	18459700	16690400	6075300	6429280	18934800	18419800	18185700	21377800
P0DJI8	SAA1	Serum amyloid A-1 protein	7933300	9381380	9523240	11778300	13474300	9522740	15961400	14040600	10739200	11935600	13046300	11480500	21194300	11354300	19510800	12713000	15763300	13771600	43068700	66380600	27881400	18932400	22397500	20226600	15226900	15837500	14143800	8225720	23437800	6477940	6247150		6536020
O75368	SH3BGRL	Adapter SH3BGRL	14726100	9367840						6906370	8643830	15794200			8162790	8170970	7117540	10084700	8793300	9997020				7903970	9110400	6977500		7623280	8500650					68855600
P40197	GP5	Platelet glycoprotein V	5821130	9364520		17939400	15531800	19695600	6211510	7641800	6434580	7811710	10829900	7600190		14221000	10850300	4555540	7748090	4605400	19798300	122425000	37274000	3304000	4620550	6432040		4474780	3908300	16397700	31732900	7471700	7110500	81495600
Q8WUM4	PDCD6IP	Programmed cell death 6-interacting protein (Alix)	7309620	9354940	7414000	10291500	9372170	6725190	2911960	5661650	3971450	4483070	6456500	8901050	3453850	5814270	4390360	8203010	7537490	7747140	3546220	4313950	4130140	8445280	7672260	4617390	3317860	7687910	5298140	1100240	915180	173864000	6368430	8125570	146881000
A0A0C4DH69;A0A0C4DH67	IGKV1-8	Immunoglobulin kappa variable 1-8	6578210	9320530	13934900	7961190	7200810	8634480	14370800	15884800	16029600	17060300	19676500	19474400	15425800	18028700	16882500	20034800	21889500	21779400	194606000	269024000	197089000	21164700	23703300	23273100	21060700	20913900	18311700	6042720	5057360	13949300	14495600	17258300	23561000
P01833	PIGR	Polymeric immunoglobulin receptor	8861000	9252010	8008920	3343410	1834040	1580060	4975350	4714800	3843860	4880580	4473180	4390540	6846930	6831410	5920010	4282720	5457080	4508670	31120600	19922200	20388400	10873900	9797140	11221300	10001800	10332500	10063100	343380		8050450	5570020	2562800	7186280
Q9NVR2	INTS10	Integrator complex subunit 10	8232240	9222090	9686450	7691180	6147220	5373410	8961960	7915980	8469300	9152560	9455410	9799560	8320970	7441960	8974960		10035700	10159400				6486270	5842310	5488840	5518680	5540220	5368330	4618850	3028110	1294120	1633730
P01715	IGLV3-1	Immunoglobulin lambda variable 3-1	9501870	9152170	10061700	4320010	4756500	5355450	11881400	10852300	10454600	11372300	11756600	10967600	12323000	13828500	13766600	9683200		9554480	16015700	19182200	14809600	11613100	11259800	9628910	10295700	10470300	9501180			12019800	5222990
P42224	STAT1	Signal transducer and activator of transcription 1-alpha/beta	9633560	9091880	8967920	3746750	3933900	3913470	6940630	6260440	6346260	5758020	5040600	5008590	4683050	4879630	4989170	5455780	6682050	6700960	2229880			3310900	3411620	3395200	3156060	2939020	2909180	1458090	1298330	475906	694296
Q92484	SMPDL3A	Cyclic GMP-AMP phosphodiesterase SMPDL3A	5706330	9048710	7681690	17750900	14002700	9506890	4265120	2794540	4370510	11646800	8679160	10429300	9427360	8227920	8748700	8193100	7814270	6576900		32211500	29438900	5798700	3285220	5021190	7713620	5266800	8641810	19256000	21160500	20580700	8076270	81799100	94029500
Q9NZT1	CALML5	Calmodulin-like protein 5	5852120	8945970	5683580	6796630	7891230	7613930	9185550	8338810	7299800	10081100	13056300	6503580	10244100	8406920	9462360	13814600	10210000	9926190	412983900	465700000	473882000	7620090	6578210	4919990	6997490	8361380	8299820	15389200		29219000
Q9HBW9	ADGRL4	Adhesion G protein-coupled receptor L4	9150890	8933110	8518910	40049600	26636200	32658700	29065000	27942500	14242100	54931900	33844200	45449000	18718700	29940560	36316600	13723300	30571000	19379400	17693200	26589000	27867100	13338100	14330100		5637240	14929800	8263780	17710300	11582200	16682100	2633640	22750000	60884500
P10599	TXN	Thioredoxin	8214450	8898280	9397010	3805660	3837610	3802040	10968600	9304570		8655610	8137400	7143360	27389600	31904180	18263600	5271600	7654800	7572860	15845200	10448700		3817750	2802540	3679500	2209150	6749700	8272710	22780500		13598800	6441710	138278000	174760000
Q06033	ITIH3	Inter-alpha-trypsin inhibitor heavy chain H3	7814880	8579880	9473900	10841600	10731300	10661500	3611170	3167350	3293390	4227990	4091930	3874640	3014100	3122490	3432290	3797260	3577120	3768310	36196100	48613400	24857300	3379860	3297110	3594170	4996640	5694620	5326870	30380600	27975900	20483500	18051500	560106000	64382600
P80108	GPLD1	Phosphatidylinositol-glycan-specific phospholipase D	8172470	8545610	8830460	4699750	4115820	4585770	3930850	3804560	4202850	4359300	4260210	3995990	4583620	4746770	4655480	3124140	3782250	3793710	10968900	10112900	8424110	6080690	5629200	4427620	5411570	5661710	5100710	10332500	13107900	10752200	10556000	13924700	8310870
P61916	NPC2	NPC intracellular cholesterol transporter 2	11566500	8538730	17478200	26700900	20281400	17915900	2519420	3396000	2703010	11774200	8264700	11535400	7008300	8165470	4568930	4515540	3975060	5370310	14529000	34171000	31176900	2383040	3151070	1900270	2764400	2580690	3158720	11241700	8109480	4022180	3431730	10427800	7824070
P01714	IGLV3-19	Immunoglobulin lambda variable 3-19	8318080	8491910	11930200	13592010	15629300	12720000	18879400	13926300	25988600	22052200	31758900	27491900	18978300	21933800	20040300	28193600	21656600	22678300	16590200	10411100	11394200	17143800	21667700	23240500	33463800	35486800	31058600			38146300	32640800	34460200	18189800
P08758	ANXA5	Annexin A5	8485790	8400240	9186020	4724090	4639340	3794850	5319880	4052110	4102970	4805910	4909200	5903780	4396560	5548200	5038020	3012570	2697540	3392410	5146780	8420430	5980900	3099320	2929600	4259700	26175310	28262600	29468400	1806390	718130	2281910	14670200	2536160	2711680
P00533	EGFR	Epidermal growth factor receptor	8907000	8327550	8988880	4847120	5798530	4857050	6583560	10137700	5135130	3747170	4816620	6337120	4770920	8093050	7308600	5441080	5320960	5995790	41859200	51003000	50208800	3388890	4355910	3289040	3842110	3576710	3528700	1365500	1036500	16581800	6306350	311618000	26626100
P02775	PPBP	Platelet basic protein	8144340	8320380	10181200	3662360	3468250	4592110	4542790	4328110	5718600	7606920	6752310	5994650	4791940	5525410	5448550	7425390	5496490	7297580	27708600	25856800	21391800	5053310	5115840	5119240	10329000	10385200	9496050	56859000	56134400	17934800	18852300	7397480	20821400
A0A075B6Q5	IGHV3-64	Immunoglobulin heavy variable 3-64	6701410	8300760	9476600	9393330	11710100	9929740	13906900	15244400	9991300	11801700	9302720	11600400	9801150	10095100	12698900	15607900	13620400	14687900	37705500	39745100	26164300	16010900	16818200	17035900	13187100	12080600	9819670	2569010	2076620	3048490	9213100
P27918	CFP	Properdin	6432870	8218320	9081150	3268770	3012340	2768970	45556100	45516500	45345800	25959700	24533500	25576800	48098800	41708600	43619600	23499700	24887700	27960000	8485900	8370500	7035630	67238000	69293800	67053500	56841800	61719700	65649600	6663780	7111780	1755560	4351690
P36980	CFHR2	Complement factor H-related protein 2	8136400	8166980	9648470	2995000	4993860	4130740	19606300	23986500	20157500	20214300	15302100	13316400	14780800	17429600	13517900	21032200	29191100	22123500	14938600	11363000	15116530	10552900	12733400	10664400	6963060	6598860	5403830	11924700	12154700	1046250	1244930
Q9Y4F1	FARP1	FERM, ARHGEF and pleckstrin domain-containing protein 1	5844680	8091630	5519040	25027200	18460100	12763600	5729310	6531730	4898160	5306930	6385000	4204580	5405370	5189680	5242550	2854540	1776460	3700710				5775900	6108080	4995800	7377450	9341770	8611910	5446690	3432310	2101080	2885540	3875230	6048630
P21333	FLNA	Filamin-A	8128530	8089810	7535480	3203740	2611560	2560060	9560560	9598040	9338390	8777220	9298400	8787890	11413400	11454400	11887400	9802990	10794800	10878900	22117500	22771800	20093600	10516400	11003100	11268000	10679200	10362400	9525550	9844510	10697400	9867730	9805110	159803000	124848000
Q14956	GPNMB	Transmembrane glycoprotein NMB	7494750	8039770	8504610	26447900	27967700	26146000	5519870	4662700	3606810	6036750	3046030	7101600	3797820	4578100	5904620	3144030	5043950	5351580		44988700		1772370	1142490	1816150		3121230	2686030	3071580	2548880	446444	738485	71300000
P59190;Q92928;P62820;Q9H0U4;P51153;P61026;P61006;Q92930	RAB10;RAB13;RAB15;RAB1A;RAB1B;RAB1C;RAB8A;RAB8B	Ras-related protein Rab-13	8882610	7864780	8247590	8718320	8773720	8792960	10086400	9553940	10115600	12016600	13244800	10626400	8769490	9147820		13690400	13648300	13816900	29681700	34433500	38401400	12766400	12774600	12326400	11823300	9617970	8984410	10865100	10942600	17516100	14386300	119423000	138333000
Q9NY97	B3GNT2	N-acetyllactosaminide beta-1,3-N-acetylglucosaminyltransferase 2	7878870	7769870	8436940	15643500	17084200	22398300	11076400	10856800	10776400	10711300	13043300	11339500	8254110	4200700	9366030	11865600	10856300	10332800	71341800	46969500	42755800	13825300	8149280	9762360	14472100	14480200	15465400	72323000	48419700	14357500	10385200	330746000	267592000
Q7Z4L5	TTC21B	Tetratricopeptide repeat protein 21B	6561580	7703070	7184270	877102	1182760	647070	17606000	28350000	11864700	10896200	13339400	10913300	25501400	25959300	32720300	6616180	12320800	6637870				23205000	23966400	18449100	9541920	13922100	10821500			3182790	3398950
P23467	PTPRB	Receptor-type tyrosine-protein phosphatase beta	9320760	7470420	5126930	9105290	10397600	5574490	21763000	23209000	23442900	9955030	15941700	11463800	18217000	23279400	16882100	16797600	15533600	15900900		8667320	11103600	30656300	26680900	23872130	7829400	4604830	5247560		7637530	31529800	6996170
P16402;P10412;P16403	H1-2	Histone H1.2	5985990	7430000		29011900	30553800		10309700		14298900		11516400	21616400	15395700	14727500	21728500	12070600	22862800	18715400		32628800		47009500	22530300		26813500			14905600		211096000	4853930	4309090	7749150
P35908	KRT2	Keratin, type II cytoskeletal 2 epidermal	8112640	7428730	6919960	28209400	20285700	22513400	12854700	12869600	13647900	16986100	17065900	15002600	6798870	7050590	7047150	37062400	42227500	36944600	38478100	36005000	16911900	15965700	13098200	14643000	16530800	15960800	15163900	5345470	5287770	115753000	113127000	514185000	457945000
Q9NY65;P68366;P0DPH7;Q6PEY2;P68363;Q71U36;Q9BQE3;P0DPH8	TUBA4A	Tubulin alpha-4A chain	6240670	7395870	8012470	1627410	1675740	1743100	3570140	3921240	3744260	3875140	3557470	3778150	4716890	4870330	4893370	3513560	3600290	3649910	37893400	63576000	56843300	6348550	6656720	6637050	5810020	5623580	5543880	4851210	4956480	7033580	6540910	637585000	454659000
Q3ZCW2	LGALSL	Galectin-related protein	6856620	7378840	7930990	6358000	7337150	5956260	4884360	5880730	3330480	6957460	5263300	3893930	9869730	5625360	5224690	6317700	6225830	6801390	41813800	55071000	40368300	12191700	5996190	11269300	4728870	3451490	6440560	15383300	12961400	8116440	11861700	51341500	98740600
P02654	APOC1	Apolipoprotein C-I	9242980	7365360	5877170	13691500	9307100	10227300	103774000	112978000	104389000	77123500	87165200	50145000	51483300	68838000	51579900	69319800	57693600	65594300	10238000	16549300	23539400	76982400	60695700	79316400	17666600	15531800	17970400	31844700	43579400	17347100	20854900	29129800	17636700
P12814	ACTN1	Alpha-actinin-1	6834460	7347870	7134500	3424210	2910570	2859910	13208400	13037400	12360700	10704700	10566900	11141700	10379800	11000700	11607000	12601400	12337300	12641900	25510700	26077400	20582900	8148130	7682960	7792660	5672630	5488880	5752580	7679270	7589330	7042140	6104620	47259800	34495700
P30740	SERPINB1	Leukocyte elastase inhibitor	7383310	7314220	7397580	8176410	6314960	7311530	9709340	10624900	7368080	13159500	7988580	8409320	17575800		11682600	9488997	8454570	10226500		3635430	1709400	16547200	15318800	30474800	4234500	6962050	7986450	16130800	5848300	17929900	15533300	55959700	40336800
P28827	PTPRM	Receptor-type tyrosine-protein phosphatase mu	7499590	7308910	7823150	5981770	4806040	5366850	3505780	2682020	2706210	5585180	7272530	3994700	5063850	3938920	6406720	3909470	3194560	5020760	22480800	61189700	48717040	3677640	4335020	3766020	6264770	5184780	5115470	13985100	10578100	9508270	9143300	43139800	46438500
P09972	ALDOC	Fructose-bisphosphate aldolase C	7911950	6834310	3534050	8318520	6120530	8295150		4472950	6957790	6273170	3362200	4896920		18263700	12195200	13949100	11941600	15553670	18656600	28704460	12193300	6103000	7791010	8934250	14604900	16531560	26318700	23052600	24643000	20355500	15168700	82926300	233386000
P01742	IGHV1-69	Immunoglobulin heavy variable 1-69	5287760	6782380	6544620	9825120	9181320	9763510	7377670	9132210	6240180	7225920	9400340	8452260	6518780	6600820	5549380	10344400	10331500	11671500	21093300	11297000	11053400	6691510	5015860	6148580	4106520	5095720	4811790		984420	3267510	4464860	5651380	4750150
Q96RD9	FCRL5	Fc receptor-like protein 5	6517360	6762780	5239020	5047390	5415840	5080320	5424950	8297630	7088600	8136310	7182030	9774670	7699010	6931820	7542280	5007010	6985330	8069640	24376200	17524100	23719600	9617650	9142560	3552640	4960120	6126960	6763980	17017400	20149600	10036000	8984780	52687800	158258000
P36955	SERPINF1	Pigment epithelium-derived factor	7528150	6758960	9784900	6804650	7332960	8561050	11801700	14593400	14124300	11888300	14518500	13865300	10336900	10970200	11152300	18924800	17220700	18722200	14834600	15701700	8960710	8514200	10716600	9730120	10959500	11730400	12110500	35134000	26728500	13324600	21667800	248658000	58864900
P23142	FBLN1	Fibulin-1	6259040	6645900	6368850	3703560	4364180	5330570	8899470		9680770	9737950	9052400	9430970	7763540	7449410	8595310	13000300	12966100	12185500	34924100	39608200	26913500	6191080	6891720	7139690	5620060	5298310	5617740	8895510	9587980	15382300	14980200	357650000	626358000
A0A075B6S4	IGKV1D-17	Immunoglobulin kappa variable 1D-17	7290370	6622620	15658100	2180290	2622490	3307320	4788390	6238220	6017430	6669030	5786870	5697840	7633350	8794250	10438800	6997950	6972620	7490500	13454800	42459300	39636900	7875910	8884450	7503690	5776120	6129740	5246650	2621610	2151810	5945640	4766100
Q9H4B7	TUBB1	Tubulin beta-1 chain	7075860	6565640	6720490	2123700	1935390	1902300	4952530	4389430	5155120	4846890	5450070	4923810	6570180	5873890	5515690	4759520	4654330	5103960	47345900	25139300	56484600	7728310	7025080	7455560	6375490	5659770	6165470	6881470	6830720	6133020	7005690	581258000	380718000
O43157	PLXNB1	Plexin-B1	8039130	6435930	5513320	6935440	5298750	5594100	20307300	16389500	16696600	20699400	14825400	20980000	16692600	13076200	15960300	15117300	23238400	21248400	23256000	28085700	39789200	12634600	13912600	10348800	13056800	11604200	12893100	25457700	49077800	18600100	16616600	123672000	84920200
A0A0C4DH24	IGKV6-21	Immunoglobulin kappa variable 6-21	4645360	6404600	5869340	2103923	2516010	2766490	4040280	4131080	4190900	4560230	4509270	3828770	6626400	6159100	5090270	5145320	6054070	5558620	1995150	1249780	2986170	5731510	6519970	6718830	6303490	5063820	5530760	4831750	4676040	3350010	4710470
Q86WI1	PKHD1L1	Fibrocystin-L	5861890	6343720	4243180	6469020	15870700	13735000	15726800	11196500		18843600	25859400	23592900	14368300	23777200	17578000	29162700	23568400	35167400	3382300	3381730	3204780	50224400	61099400	50484800	54261500	59279600	63653800	28834600	50710200	339409000	383580000	2356130000	2717860000
P32942	ICAM3	Intercellular adhesion molecule 3	6042600	6324640			3375300		8936700		7113890	12697500	11859800		3013260	2106000	2848170	2267450		2888460		6100400	3634030		10690000		5074500	5044840		75828400	76416000	12776700	21350700	37240400	21026300
Q96KN2	CNDP1	Beta-Ala-His dipeptidase	7369930	6211850	5481560	3515780	3074920	4046690	3635500	3455590	2821510	2991880	3520180	3522840	3423540	3296300	3349920	2818700	2855200	2688450	12444600	11867900	8092550	2487640	3560790	3863170	3695800	3337960	3483850	7431880	7282350	8412020	9107690	5362240	8183230
Q9H299	SH3BGRL3	SH3 domain-binding glutamic acid-rich-like protein 3	3481720	6200400	5535390	6364460	5481570	6558990	9196119	8784190	14572900	3278730	4815357	6431410	4908530		7789120	3168800	4626650	5902720	22378000	42466700	38245900	2153820	3505630	1690450	6622830	11339000	4602870	9626050	2095890		31351900	533825000	56203400
P08519	LPA	Apolipoprotein(a)	5739780	6093670	5825570	5740070	3709700	2842920	48906600	51535500	49182600	29774400	30185500	29555100	64303700	63804400	65449700	34240300	35026700	31401800	32397200	34654600	14815600	55801800	62831300	57198900	54363400	54396500	58054300	11581500	12704400	30899900	27307000	29371500	39339800
Q16610	ECM1	Extracellular matrix protein 1	7100240	6063320	5700160	8095320	7730010	8375080	4918030	6054770	5107440	5624880	5442200	5073880	4108300	5416690	4653540	5749440	6498660	5909790	6280170	9293940	5608700	3797400	3479360	4238470	5722330	6262310	5036230	8627150	9764590	4459690	6271510	12408100	11967900
Q14520	HABP2	Hyaluronan-binding protein 2	6825330	6040440	6310320	2190960	1956830	2778480	5713980	5361450	4295360	5728120	4615440	5494080	3339490	4744370	4672260	5198320	5610510	5520360	6210240	6405550	3206780	3105810	3472720	3498200	5076790	4766230	4269770	4456640	7334190	6778460	10326400	55583200	37964000
Q13418	ILK	Integrin-linked protein kinase	4798450	6038580	5031890	456515	1084540	1935370	1325630	1262160	1394320	1541940	1664960	1796760	1918240	1658710	1980590	1596160	1541390	1289980	35809500	44299300	44183400	1906920	1705450	1713910	2622270	2238190	2198000	2002370	1861090	2082290	2148270	92593100	62775200
P08185	SERPINA6	Corticosteroid-binding globulin	6184270	5957240	7827890	25715000	35251100	28899900	7217300	9036240	6981810	16224100	11893000	15458500	6311760	7341980	7720160	8490820		9274780	70584800	87098000	57682300	9772040	11572000	13446200	19010800	20212900	18895400	26243500	26528100	12154000	19622700	23131800	21487700
P67936	TPM4	Tropomyosin alpha-4 chain	4399940	5928440	5056350	5577700	4146890	4997190	8070390	7398020	6429700	7546500	9265170	8999710	6678320	7175550	9062650	9697570	10442100	9999600	26397700	31207700	17008600	4770110	5169200	5519730	5317200	5666580	4691160	11088000	11676400	8625720	4677380	59026800	73950800
A0A0B4J1U3	IGLV1-36	Immunoglobulin lambda variable 1-36	5411500	5872550	5957470	3714360	3404540	3480240	3320420		3112450	4088370	3714410	3364920	3362050	2857430	3320940	3660270	3676810	4301040			7801790		2775560		2352800	2542330	2707540	5342390	6357170		2800050
P06681	C2	Complement C2	6868860	5862470	7850020	14836200	12200800	14273400	4721390	4494410	4804360	6233690	6050270	5665530	4040840	4507710	3817910	4880660	4360410	4571340	10389100	12843000	17222900	4535790	4734280	4471150	6929320	7005320	8506640	15841100	16002200	6235170	8323330	36127400	14038900
O75882	ATRN	Attractin	5844290	5768070	5828970	5284040	3852030	3884030	1483620	1699980	1908560	1852510	1447760	1519340	1352680	1548350	1672930	2044110	2061140	2006750	10349200	7996530	5925180	2298040	2066050	2609220	3022920	3143540	2991230	7376580	4175450	5494110	7378550	31403600	7376390
P61204;P84077	ARF1;ARF3	ADP-ribosylation factor 3		5723770	5743630				6314630	6110780	4745980	8417490	3764580	8783710	5349920	5253590	4854100	3157120	4421100	6711170	20042800	22602000	16291200	4484040	6699200	2949750	5818180	5924800	6296910			6889770	14497800	261740000	167333000
P08581	MET	Hepatocyte growth factor receptor	3623760	5701270	3592950	9668600	9683680	14990800	5469630	2275400	3522350	7135570	6726800	7711660	4079450	4640430	4997680	2888080	2540010	3952400	28492400	48986300	38117900	3686620	4598890	4431600	7946630	3859900	5300850	21812300	35597400	9626360	7423840	170650000	97719600
P54802	NAGLU	Alpha-N-acetylglucosaminidase		5589980	4238530	4563150	5343140	3287930	3809350	4420430	3325380	4670880	4493610	4009910	5296110	6628890	5730530	3792580	3326540	3466460	15748400	11736800		3619700	2698320	3663720	2824560	4136100	2417970	10114500	11185300	5050610	3210850	121380000	85686000
P08779	KRT16	Keratin, type I cytoskeletal 16	6013670	5582530	5884920	12956400	10527500	14026800	17507200	15676000	15014800	25824300	29291500	22127100	5094170	6708800	6692780	9847100	9756930		9804250	8888020	14303100	4238740	3244770	3306940	8413130	6972300	8900550	3361570	4136400	16164600	13707500	114987000	114479000
Q03591	CFHR1	Complement factor H-related protein 1	3971160	5540050	5753070	1329300	1262500	1239140	25108000	23651400	20215400	13869300	9208190	13338100	16814700	9397360	8686650	19094100	12596500	16256300	2165420	3164110	1524700	5706610	8832380	4938180	2057760	1848640	2700650
Q14247	CTTN	Src substrate cortactin	4346010	5499580	4930430	10341800	10130660	9469990	4658870	4497210	4888620	5573810	5313660	5675110	4944820	4753020	4025850	5365750	4708370	5583610	9347020	9350040	6254380	5073400	5636680	3573320	4319090	6571670	5300960	10272900	20145800	7352430	14217900	87616500	50291700
Q8NHL6;Q8N6C8	LILRA3	Leukocyte immunoglobulin-like receptor subfamily A member 3	6273100	5437590	2725030	8016340	7033010	5469090	12187400	15861000	8756910	9175400	13580600	10590600	12958100	12590900					9558300	18137600	9647300		12910400	7192520	5326320	5173100	6857560	24626800	25368000	16518200	18358300	120150000	45484800
Q9HCL0	PCDH18	Protocadherin-18	4354090	5396010			13190400	10935100		7128950	7304850	13507800	15826300	15773700	7725110	5308860	5842860	8624940	8406530	8458440		49495900	46623590	8886230	4655700	4738810	9115240			15513800	13303000	7967200	10861500	77958400	37442700
Q8N1N4	KRT78	Keratin, type II cytoskeletal 78	10078400	5369490	6072870	26821900	20006200	15540300	12923800	13269100	9470200	13002800	12609900	11675200	6100700	5510970	5471870	41318900	31273800	33009500	5135120	5533640		13665000	12771300	13128500	10856400	9737390	13361100	5351570	4911930	182357000	102043000	583272000	871982000
P84085;P18085	ARF5	ADP-ribosylation factor 5	3894060	5344940	6650630	31389700	17522800	15180100	7755960	12999500	14425900	17393720	10876200	27663800	15573800	13713100	14624200	12652700	22230100	16328400	51088700	47864600	27186900	17515100	31594300	16758500	11330400	15905800	16593300	197712000	23507600	33759200	50541800	546267000	1507260000
Q07075	ENPEP	Glutamyl aminopeptidase	6936320	5335010	8655060	43295000	27847500	53941900	48378600	24605000	43489500	25536730	28584600	29923400	12276000	14838900	17043500	30405800	37912800	19833330	17758580	9642400	10338100	5657620	6657240		11418600	12077000	15412900	28494900	19253600	11120400	11351900	81119100	359559000
P55010	EIF5	Eukaryotic translation initiation factor 5	5390610	5261720		7872150	6514370	7111380	9922870	9385170	10124900	9613120	9661880	8848140	4238620	4328310	4301380	3987130	2674150	3350570	16554700	18908600	13705500	8045970	6991300	6522150	4814340	5426410	4623990	3469930	3445620	13298900	11296900
P18206	VCL	Vinculin	5097550	5215300	5364810	3484830	4272190	4403250	6140490	5831590	6379970	6833580	7402240	7218850	5577950	6453350	5885990	9003240	8715910	8344130	11575200	17773900	15228400	4369320	4302210	4639830	4348860	4001710	4287040	12894100	8590270	4413060	5658120	64512600	51680500
P00338	LDHA	L-lactate dehydrogenase A chain	5466730	5212360	4856890	1071820	938305	1229520	1720110	1414480	1220050	1420380	1544190	1554990	1446380	1825620	1855910	1032310	1314500	1901800	6777630	7783030	4724060	1776960	1787130	1545610	1943540	1819560	1499040	1730180	1270230	2452950	2149740	103684000	50002300
P13647	KRT5	Keratin, type II cytoskeletal 5	4454350	5195940	6246920	16725900	16003900	13965600	10712400	10644800	13568800	13792200	14526900	15890400	6271900	6902510	6546090	16603400	17743000	17634500	7686960	6714760	6240970	5909560	6217370	6452400	8581210	9090270	9839020	7106130		21609500	18132300	144033000	145420000
Q06830	PRDX1	Peroxiredoxin-1	6923230	5194470	6285640	6183500	4391320	4840770	4530040	5137820	6083220	4549110	4598070	4335520	5697010	4642240	5216110	3354360	6156220	4925230	8344100	6501930	4851890	3890560	4880260	3844780	6348670	5188910	7862410	8808660	6047490	5367300	8096850	61783000	71613900
P27930	IL1R2	Interleukin-1 receptor type 2	9498640	5168450	6526500	5368210	3029810	2228900	4502910	4999570	5284420	6083240	4873670	5783940	7846100	8010610	6393830	4762650	5970890	5151910		56862600		4497380	4189770	3912600	7555310	7128770	6402480	6678700	37473700	23837500	10216800	207850000	108087000
P0DSN7;A0A075B6S9	IGKV1-37;IGKV1D-37	Probable non-functional immunoglobulinn kappa variable 1-37	2893850	5138650	3258310	3853240	3128660	2993810	2205890	2568570	4276520	5344300	5266640	6504550	4562880	4249380	6014710	5871820	5103220	5963390	91507500	63990500	57352200	7669930	8265000	8391650	6539340	6536170	7051430	4610760	3467540	6336510	9021350		7282000
A0A075B6K2	IGLV3-12	Immunoglobulin lambda variable 3-12	9425790	5042790	9013520				1978080	2033810	1674170	8451060	6351227	6671900	2576160	2444760		3254140	5219940	6297510	2882460	2760010		2354100	5312380	3635350	2133880	2979840	4900840		301708	222803
P35590	TIE1	Tyrosine-protein kinase receptor Tie-1	11037000	5042780	5358250	25764500	6874010	9958950	6505700	6245890	6073210	7252560	8184150	7312330	7339670	6720780	6071180	6832640	4076850	5390550	8245940	5349700	6025240	6175810	7386430	5344450	5373260	4832660	5189620	12932900	16762400	7427770	5666330		48792300
P04278	SHBG	Sex hormone-binding globulin	5829820	5034700	6016970	2963930	1646410	2084860	2952690	2310400	2661370	2945800	2891950	2547190	2355540	2172120	2990430	1743610	2162640	2395070	7543660	7589700	7688350	2996720	2693300	2475700	3229630	2757710	3327970	3865700	4482960	2907680	2943580	141910000	14567900
P01601	IGKV1D-16	Immunoglobulin kappa variable 1D-16	4331510	5028110	5059670	8325370	7545030	8092640	6942820	6731970	6769480	6962400	9953320	8464590	10303800	11171100	9874380		11202300	10293300	38874200	50659400	50167000	11463800	10707900	9439090	8920540	10241700	9019640	12580300	11568500	9171360	9053680	5126050	4132490
O95428	PAPLN	Papilin	6090030	5027790	6290800	25618200	13999400	20678800	3100180	3739580	4875590	4544100	5908190	4276810	5159710	5709760		4657860	4585070	4927820	45062100	40313500	30902400	8132750	8774450	7753580	8520630	16256700	12248400	1969790	40486800	61697700	46923000	487410000	1544720000
A0A0C4DH69;A0A0C4DH67	IGKV1-8;IGKV1-9	Immunoglobulin kappa variable 1-8	7078660	5017130	6721900	4955810	5249000	5894120	4859470	5061120	6263140	7714260	7210200	7565970	6286090	8322780	6597750	7133530	7251260	7356860	46402300	61978600	46506800	7871770	7024950	8961490	7974320	6348240	6817430	21045600	3410250	7928070	8016220	18511300	9424200
A0A0G2JS06	IGLV5-39	Immunoglobulin lambda variable 5-39	3538840	4998830	4672300		5702070		5546690	8168710	7307120	4937210	2678200	3674010	7811780	9262710	3997840	8001850	6166570	8704380	4877900	4799920	4231670	13527200	14865200	13187600	8801130	10629900	4984970			511742	4632670		21082000
P0DTE1	IGHV3-38-3	Probable non-functional immunoglobulin heavy variable 3-38-3	5185590	4831420	5997090	3996050	2592330	2004140	6413490	5337260	5623100	9307000	4708730	5724890	5138770	2224010	5190470	8857840	7376950	6549880	4816870		3784690	6667620	3250840	5846580	4813810	7262390	6293440	4187560	2683850	1627420	3272250
P04406	GAPDH	Glyceraldehyde-3-phosphate dehydrogenase	4151390	4793250	3335660	1890570	1190520	1421140	1633400	1584350	1508090	2014680	2095960	1412490	2032080	1260590	1300520	2082900	2294020	2130130	14916800	14631870	14066100	2406650	2453610	2241640	2632240	3110710	2092570	1411040	1042460	5908570	3666920	218215000	143573000
P08709	F7	Coagulation factor VII	5358610	4713160	5423360	1171170	1456030	1071260	1020950	896967	443104	1124200	1174390	1052390	666350	1005340	934727	1154630	968316	1093900				803776	736711	609763	1169140	1158780	941336	3262090	3615260	2310500	2192520
P19021	PAM	Peptidyl-glycine alpha-amidating monooxygenase	1748170	4712940	2585020	2170520	2666610	2626110	3595350	3433830	2769710	2930450	3899946	4245120	3260080	3575880	4284050	5376490	5347860	2705580	4190630	4949971	5406570	4478270	4038070	3614740	3256480	6382120	4124320	1379980		2882470	2082700	18474700	14072500
P30044	PRDX5	Peroxiredoxin-5, mitochondrial	4372090	4680920	4840210	1413780	1528420	1438900			3039360	2329730	3370450	3022290	3146330	4028850	2868210	4086040	3655550	3857070		32515500		2103060	5205040	4311010	3321330	4427510	2136000	1302980	8461680	7289140	3704100	21854400	23159100
A0A0B4J1X8	IGHV3-43	Immunoglobulin heavy variable 3-43	6875740	4665180	6957060	1399270	984501	1614150	5287490	4178150	7218450	4749610	5846760	4864010	3433640	5638700	3138630	10710400	7289940	10331100	11458100	10144550	9619240	5802680	8158390	12416900	3941010	7596330	6571110
P12259	F5	Coagulation factor V	4415570	4658300	4662360	1939360	1967150	2412910	5928040	5134550	5462160	5170080	5184210	5154630	5299410	5278720	5759640	4963370	5456340	5060610	7967390	7039340	11572000	4224730	3921130	3849930	2956700	3303260	2768960	8493970	6581100	13336400	13168800	179834000	75268400
P05543	SERPINA7	Thyroxine-binding globulin	4609410	4626820	5803600	18902700	18214300	18445700	3589050	3725710	3566340	5651370	6027470	5446490	3314950	3329010	3636810	3665960	3663710	3546760	16198300	13819300	17270400	3970300	4127770	4320060	6984060	7046680	6727640	13262900	10898900	10349700	11295500	857239000	523005000
P31946	YWHAB	14-3-3 protein beta/alpha	5752260	4599390	6395310	2276570	2737390	2625430	2064020	2425710	1376370	2222690	1947880	2016300	4239830	5386200	6354610	1285290	1845740	1999400	2060420	2795720	2631710	1303370	1783500	1743080	1070430	1232430	1469040	4936040	11586200	1092130	508324	18457700	10623500
O75083	WDR1	WD repeat-containing protein 1	4870080	4594090	5039860		1051370	1083320	980565	1126400	903882	902453	1066290	970509	1313760	1625560	1399730	1214660	941105	998164		8724716	9021200	1411520	1473730	1841950	1632370	2135440	1535180	3318650	3135450	3298570	3440870	82098300	70760900
A0A0C4DH30	IGHV3-16	Probable non-functional immunoglobulin heavy variable 3-16	4629820	4580880	5031900	5836910	3828400	4869940	9942520	8926780	7540760	6454920	9234440	7646060	4502290	3942990	4072430	5883250	6202900	7634130	31537000	28433000	25061100	12416300	12252700	15966900	8134420	4546640	7079310	1582720	5017510	3609570	2763240	11315600	7002110
P48740	MASP1	Mannan-binding lectin serine protease 1	4567640	4572280	4145680	2290590	2034430	1970860	2708850	2946930	2834750	2311270	2306430	2462980	3056130	2795370	2407130	2985760	2901960	2812460	18279200	14893200	12866700	2998040	2806020	3303250	2841640	3172590	4103420	5557360	5913310	8673270	7474380	18232200	12784600
Q05707	COL14A1	Collagen alpha-1(XIV) chain	6431340	4561510	6169270	20847200	34474600	28076600	2703150	3762200	2033520	2929000	4618600	4473380	7956580	9598300	5277990	2745670	4454140	4851080	22350900	43574000	49325800	3529300	4358300	4081960	5690970	6375890	6744740	27361600	4173890	1621680		61556000	79608100
P18428	LBP	Lipopolysaccharide-binding protein	3731280	4555650	4216040	2715720	2007140	2900160	7745690	7314850	6732710	7162750	8290260	7381700	5975620	6267540	5054940	6803780	6415480	6919160	18072000	20098900	11778000	5292850	4705450	4478040	3619580	4504420	4664430	13753800	10359100	12592400	10091500		3996130
P01705	IGLV2-23	Immunoglobulin lambda variable 2-23	2554960	4425380	3168510	287840	1187870	335751	8175150	10259500	5551610	7494950	11473100	9487700	12254500	16334900	18246600		12096700	14772800	6372900	8776740	7081070	14106600	16223000	17688900	8600780	15035900	11551000	3104320	6834250	5187700	4961270	6180580	4331820
P00742	F10	Coagulation factor X	5226120	4423730	5053170	5036120	4798820	6265120	1983320	2136760	2108480	2254640	1592500	1751180	1586990	2396580	2129550	2306270	2384190	2127230	25296900	27139200	16538300	3282840	2589290	1973760	4288100	2830260	3670480	10066400	12764900	11480500	10963200	153289000	229003000
P10619	CTSA	Lysosomal protective protein	6599080	4416600	6665500	90262900	77117500	92423300	6756740	9521060	6452130	8083840	11783600	13998800		15124000	13506000		4025000	6999150	24297400	13414600	16104120	21585700	67647100		57018800	26384300	52541500	19868100	26318000	280099000	240814000	1692310000	2376230000
P13667	PDIA4	Protein disulfide-isomerase A4		4390150	6867410		740527	674882	3526780	4444279	3269450	984864	1141510	880756	887451	632150	561139	4734180	4249670					629563	610909	404094		314097	472738	2279270	2399490			11002100
Q9UGM5	FETUB	Fetuin-B	3969040	4381410	4881510	2967260	3568940	4083310	2232490	2540310	2694220	2402290	1829890	2312600	2452460	2641330	2039510	2112140	2063730	2186270		1220230		1995160	2007550	2238990	2406160	2525510	2822820	19205500	18792000	7153870	8733860
Q9BXR6	CFHR5	Complement factor H-related protein 5	4499840	4271690	5053570	498087	686142	332276	12978100	13883600	13827900	7427460	7936160	7184220	10979000	11136600	10148600	11104000	10948600	11196200	1704440	1244100	1850060	4916560	5409410	5428500	1785900	1563370	1691210	3308730	3032430	5395670	5152560
O00187	MASP2	Mannan-binding lectin serine protease 2	3739500	4261790	3877940	1181370	1717000		2739850	2882460	3635150	2173680	2657880	2688580	3196770	3022180	2902500	3872890	2864060	3118090				2592570	2553150	2468040	1845570	2824860	1903910	6565610	6827940	5225260	4389860
Q70CQ1	USP49	Ubiquitin carboxyl-terminal hydrolase 49	6546100	4180500	7200100	3205350	3107430	1542150	41038900	37559300	31568800	23175000	21417600	20593700	39881900	36932700	42941400	20203100	22426400	22361600	15787500	12742800	14299200	45795700	39718100	35111000	32138300	36041300	33573300	870000	1528950	11221100	15735800	2431510	3349700
Q15485	FCN2	Ficolin-2	4203400	4168280	4550410	857517	1334960	894121	4289440	5946580	4375070	4356350	3468290	3644010	5714540	6819160	6350270	5425890	7714550	5629620	11923900	10478100	7596240	6116040	7686480	6532630	6073140	6425360	6170390	2319110	2464660	10831500	8463270	7847340	11328500
P52907;P47755	CAPZA1	F-actin-capping protein subunit alpha-1	2443420	4144840	2484600	6537410	4945900	3545680	2337290	2840630	2325450	3290120	3063530	3711260	2542240	2849650	1868190	2640560	2747670	2633430	16053400	9461220	13120300	3183040	2430140	2701580	3237850	2302230	3044200	4766110	6339110	8391480	823457	73014200	35943300
P49908	SELENOP	Selenoprotein P	3737080	4063090	4179460	2236010	3540050	3787040	3444220	3362300	2874100	3015060	3744210	3875590	3586280	3245140	4021730	3619500	2894280	3434310	4393780	6199260	2678000	4980970	5534110	4926950	5336150	5676740	4900360	8511590	4885560	2516640	4987310	28615000	7076150
P63104	YWHAZ	14-3-3 protein zeta/delta	5522430	4054630	4781330	6717780	5502390	7599640	3740020	4324390	4713330	5268410	4729710	4826200	4825280	6028120	4675940	4069810	3600550	3127290	7370850	11703800	3516740	4177780	5077960	4781800	4352900	4715800	4894060	4123190	4439330	6062010	5422960	195888000	129777000
A0A0B4J2D9;P0DP09	IGKV1-13;IGKV1D-13	Immunoglobulin kappa variable 1D-13	3297200	4012040	5196620	4359000	4052860	2737430	5223990	4517820	7174200	5568630	7998000	7045910	6083890	4877970	5339620	7532200	6203840	5169380	15230400	15973400	18665700	6991360	5143870	5616910	4580790	4446000	6153190	3745780	2850060	7664780	5812970		8757240
O75223	GGCT	Gamma-glutamylcyclotransferase		3990860	4175170		832215	654859	2771740	4304420	1987850	2017290	2100990	2722800	2456510	3636250	3558150		1421330	1844400	6740310	5537400	4995830		1172750	1950820	994178	1157490	1312580
P43251	BTD	Biotinidase	2883020	3962210	3604350	9014190	7871870	5083390	2111060	1991270	2264070	1705550	2890270	2650140	2224620	2451320	2087380	2067840	1761530	2574460	8583370	10640000	8787470	1963730	2678040	2226750	4218990	2888270	3750580	12728200	12368700	3796660	3033690	805691	10785100
P08514	ITGA2B	Integrin alpha-IIb	4229080	3954860	3694240	741169	769634	1737380	4568250	4445910	4844740	4481000	4779270	5121600	7108810	7862060	7263270	5069360	5113670	5971290	1188300	1910160		9224940	9299220	8756230	7822750	7357850	6714770	3000350	1785430	5728700	3705360	92506400	3454360
P15814	IGLL1	Immunoglobulin lambda-like polypeptide 1	5126520	3951670	8276950	4929470	4908930	4087740	7066950	7997900	6338140	5521560	8812280	6528340	5147360	6701170	5248500	8776870	8838930		21401200	21770200	18089300	6596750	7280570	6664420	5402340	5687980	5923560	13074400	8930810	8082420	9230270	32525900	9883380
Q12866	MERTK	Tyrosine-protein kinase Mer	3991400	3849430		38198200	18942130	19051600						3429160										1461750		1822700	29285500	63656800		8764540	7706850		732194	60090700	39995300
Q99592	ZBTB18	Zinc finger and BTB domain-containing protein 18	3658220	3769800	4005600	484095	778024	402465	2314360	2262980	2131030	2518810	2266900	2147830	4256000	3260060	3787950	2034160	2251250	2242520				3232610	3242650	3110680	3563220	3709710	3874470	1858790	2168760	1451430	2066830
P48059	LIMS1	LIM and senescent cell antigen-like-containing domain protein 1	3241480	3768180	4799220	606915	358683	668151	1513800	1800660	1266230	1142770	943094	1528900	1176500	1271180	1345550	1384990	1671050	1496400			2434630	1398380	1451520	1934910	2486680	1657890	1308040			3226210		45669600	54880700
P62937	PPIA	Peptidyl-prolyl cis-trans isomerase A	5582960	3709840	4830960	1892100	1652120	2249960	1572390	1530300	1765400	4505850	4211280	4587930	9139160	8516430	8490520	1938110	1673530	1692980	15993800	17903700	11683000	21885800	21215600	19417900	25850800	28379100	26053800	11667500	5482180	6373800	5312320	215268000	140879000
P22897	MRC1	Macrophage mannose receptor 1	7642330	3701630	8014040	6594460	10108600			3339290	3010800	4120550	3832640	3983780				4974260	4033610	3083490	31633400	34089300			2067210					16237200	18346500		5184630		31034100
P21926	CD9	CD9 antigen	4494400	3696860	2603680	652800	700473	731341	4406810	4338040	3962370	5108700	3377500	4083380	9666030	9036140	9430330	5847750	8267010	7321010	1401480	1120200	1419610	1222100	14847700	12411100	11814400	13425400	11526100	594246	456823	3636910	6484090	37582700	50957000
A0A0C4DH29	IGHV1-3	Immunoglobulin heavy variable 1-3	3272620	3688560	3191640	5290470	4531750	4805030	7080450	6202380	5941280	5681280	6428400	6182890	4974750	5576950	5921040	6365700	6977400	7272570	35507300	45924200	49364000	6117210	5351490	7100920	5290290	4376000	4647430	3189580	2709090	11650400	11759700		6602150
Q15762	CD226	CD226 antigen	4092740	3670280	6160130	9578820	15275300	10166500	8458950	6779030	8485140	7386930	8896880	6788460	7763220		8575240	5911850	5824680	6569000	29035590	20912100	23260000	6632770	5224780	7881540	9245720	6055080	7032120	28349400	17437600	16771100	12394800	114407000	126800000
P06702	S100A9	Protein S100-A9	3641940	3615520	3965900	2860490	2372580	2295750	1417210	1164110	1215930	1606110	1634230	1553230	2087980	1524970	1801880	1424650	1492850	1582860	5560270	5114760	2292420	3031930	2916610	3280480	3789370	4354370	3090600	2021240	1333600	3829610	3916690	39122900	26667300
P01817	IGHV2-5	Immunoglobulin heavy variable 2-5	3330040	3615170	2279060	1355270	1042100	1387990	2982140	4340020	4025020	4327120	4572610	3137500	1823110	2263550	2257670	5473750	4964290	4257110	129930000	112982000	125547600	9944860	10581700	7242240	6525730	7717680	6237260			1599140	1072010		482418
P15531;O60361;P22392	NME1;NME2	Nucleoside diphosphate kinase A	2877020	3610290	6552390	2289960	2200890	2499020	2562490	2021420	1790780	1066760	1367470	1475690	2505290	2375360	2474020	1773080	2763500	1642310	3271590	2151000	3570730	2090580	2650890	1766090	2502210	1228680	3389680	4924390	2348340	10154700	4525160	42726900	48481700
Q2TV78;P26927	MST1	Hepatocyte growth factor-like protein	3688060	3607710	3850640	1900830	1799360	1873010	2092580	2181190	2219030	2235070	2174720	2060190	1668360	2073080	1777070	2499520	2679370	2727010	26169700	28748500	24020500	2568730	3161580	2559560	2309140	2279070	2740190	3530770	2299540	2374470	2575700	133823000	85849300
Q3SY84	KRT71	Keratin, type II cytoskeletal 71	844287	3570190	3279670	1228040	1285560	1741700	2012160	3201450	1979370	1491590	2872800	3120280	1097350	1097550	1141900	596101		903036	24938100	31259900	25806000	1019260	150840	1422940	740696		913337	1063280	614419	1511310	1389320	10642200	7421350
P00740	F9	Coagulation factor IX	3678730	3552590	3774530	2148990	2769650	2784880	2373210	2423160	2037710	2710950	2529750	2396460	1668030	1628060	1946480	2016880	2616620	2435600	7270810	7863570	5510070	1487730	1674410	1736230	2659060	1949090	2033590	2880020	3883030	3323420	2981350	8210040	1824450
P03951	F11	Coagulation factor XI	3660710	3528680	3854510	1466030	998646	1398910	1170080	1085400	1096090	1186700	1943790	1841720	881196	1183690		1764380	1415970	1346590	31326400	34543350	21378700	969295	1035260	582645	1481690	1202530	1491750	2810480	2166120	2646600	3066130	38568200	16642000
P61626	LYZ	Lysozyme C	3255460	3469800	3243300	733658	1687610	1717800	2290480	2674960	2122850	9281180	6221400	9318230	16937900	14001100	15933300	2103900	2759150	2579850	24815000	22885600	24711700	36372800	31030300	25838100	57764900	53226200	42160800	2055460	2644990	1205390	1260320	2770810	5149910
P10645	CHGA	Chromogranin-A		3469540			5250020	4804000	5207480		3324670		3432710	4384510	3108760	3564730	3694920	1749270	1804730	1981640				3772280	4875830		1620840		3025920		2306310	941670	1124630
O75369	FLNB	Filamin-B	3820290	3392540	3598470	3290880	1596310	2230670	5026260	5219920	5483530	5607670	5015160	3966950	5726940	5378700	6230320	5326030	6184890	5614930				7333460	5744380	6066290	7309710	6405250	5600870	9646510	10855900	6998330	4446590	92861300	63741200
A0A075B6S5	IGKV1-27	Immunoglobulin kappa variable 1-27	4013780	3384970	4723970	2998690	3097370	4848130	4955300	7206560	5127680	8462150	8189540	7607470	6915440	6820710	9918370	8252010	7931610	8263610	49777500	71077000	71440000	8350170	9284960	7725700	5660670	7551780	7725770	4838000	687913	10812700	11898000	3792350	7358980
P07437;P68371;P04350	TUBB	Tubulin beta chain	3070720	3378580	3291520	451316	428677	609824	1675550	1344960	1414880	1804920	1557180	1439950	1543750	2111570	1878890	1567910	1395900	1565850	29147700	24042300	18396300	2065440	2064020	1525380	1675850	1290410	1698420	1222120	1561550	2219100	1347350	207376000	153109000
O75015	FCGR3B	Low affinity immunoglobulin gamma Fc region receptor III-B	1525870	3294240	2742800	1262120	976121	760501	709742	532117	573979	1868170	1288030	1308490	2167250	2660590	1859460	1021650	867274	1007130	7971130	5225560		6717550	3310570	5332180	5472190	7836150	7341090	3570200	3000410	635275	808764
Q9Y4L1	HYOU1	Hypoxia up-regulated protein 1	5143770	3240370	3050670	10368200	9898300	7106940	7211090	7279710	8310910		718310	716660	5210090	4542190	2424240	9139500		7509810	23685100	19942200	16912840	7425700	5334560	4553540	3980430	7860570	3918440	4346590		7746940	5404210	29292300	34023300
Q96DG6	CMBL	Carboxymethylenebutenolidase homolog	3144360	3234480	3914850	1509730	2002670	2286400	5472850	6109330	4504990	5012860	4164600	4765890	4459230	3035910	4874140	4607250	4934540	3872430	1395610	2249730	1072400	2552260	2995740	1646330	1460720	2883480	2588110		12134700	751801	817172	9259840	5924800
P13224	GP1BB	Platelet glycoprotein Ib beta chain	3121830	3232110	2746580				5330700	5187260	4216250	4094400	4495770	5539290	9552200		9356010	11386200	11788500	10409100				12221500	14375000	17748100	10056300	12897900	11279300		879254	3396200	3863460	15777400
Q8N5R6	CCDC33	Coiled-coil domain-containing protein 33	3647500	3171650	2881650	59485400	59490480	96251300	8517050	5291690	4838840	8267500	5684900	3940520	6586490	9441320	9813880	6644060	4994410	6523870		4773200	4292820	5331190	2867030	3700230	7369890	6147780	3808010	5006670	4002320	1617030	1564040	35241500	17712900
P17936	IGFBP3	Insulin-like growth factor-binding protein 3	3272120	3171650	3410870	1915230	1637170	1456460	3540180	3783930	3168410	2302780	2783010	2873650	2048790	1759610	2394850	3739280	3389900	3233930		1313480	940688	3302470	3124870	3499870	3445580	4165500	3953540	27462300	20166700	2953550	5124750
A0A075B6I1	IGLV4-60	Immunoglobulin lambda variable 4-60	2401940	3121930	3909040		249696	170738	817833	495517	438844	467408	659030	853118	960150	1311780	1578440	290531	244483		2046800	2830980		317069	749178	682961	225397	326752	342572	502944	240832
P11226	MBL2	Mannose-binding protein C	3015410	3101310	2475070	1907420	1612610	1427410	3014590	3872370	3228160	3985720	4079730	4362570	3585770	5019790	3846170	4350040	4073290	4762240	11132700	6779770	5195610	4894040	4135250	3578520	3925480	4311440	4144630	1928530	2969620	7440210	5947100	4034280	6732280
P05452	CLEC3B	Tetranectin	3249030	3050730	3305100	3499350	3444050	4579300	2277120	3580130	3526840	3976980	4143690	4751960	2850980	2433420	2608940	3907170	3371580	3907580			2484770	3247390	2510580	2890510	3686850	5368400	5312800	10750900	14463300	3943720	4798740	21048400	22575500
Q14315	FLNC	Filamin-C	3032820	3043610	3431780	7248750		4601940	4429880	3894870	4216030		4361890		4496580	4015070	5026430	4044420	4587270	4287000	1198030		710046	4444940	4268870	4840380	5161600	4717130	4690320	5145130	4319270	4783340	4492620	138232000	103157000
Q86UX7	FERMT3	Fermitin family homolog 3	2956090	2982220	3131030	1707170	1589840	1296130	2946590	3020560	3183850	3153310	3429880	3230170	2925760	2987060	3046350	3128100	3095960	3179670	8431230	5285370	3606410	3748950	4293410	3742640	3958970	3844160	3297040	5786120	5235700	3947450	4215860	75712000	64677400
P05160	F13B	Coagulation factor XIII B chain	2942730	2977210	3542880	4680210	3864850	4422360	33796200	39690400	33817000	16210100	16110100	16278400	25201100	28078000	26815500	20458300	24021800	22021100	21879700	30138700	12632400	11531200	11329700	12995300	3966260	3675970	4110020	5664690	3813490	3510960	3777150		17421700
P07305	H1-0	Histone H1.0	3095300	2967710		19320600	18147700	12122400	35664000	37084200	36053290	52161400	49915900	57970300	21538210	31773900	23058100	22742600	21145600	29173300	19765000	17041200	10317800	36093000	44891600	36370100	60215100	38027700	100622000	12349400	6509500		1220640
P62834;P61224	RAP1B	Ras-related protein Rap-1b	3898680	2953740	3227870	2553300	1020390	1684580	1891760	2190290	2912830	3719830	3457660	3264200	3036570	2640530	2483420	2137750	3073310	2462640	5023430	5159260	4225030	4121100	2785700	3607170	4579060	2329480	2193350	8749730	12236700	5268000	5359900	194810000	177427000
A0A0C4DH26;A0A0A0MT36	IGKV6D-21	Immunoglobulin kappa variable 6D-21	3536600	2952360	2595720	857167	1984650	1859400	1703100	1184560	1852560	2371760	2748500	4879040	2312960	2144740	1911700	1691320	2713730	2039820	691822	900393		1703650	1520430	1999950	4113900	1847100	2229880	360508	407001	163136	212555
P05062;P04075;P09972	ALDOA	Fructose-bisphosphate aldolase A	3055910	2924090	2804050	1770680	1533560	1686540	677787	1068590	877680	1261000	1117940	1306550	731999	758383	1021100	1529050	1314000	1302520	2901850		4208990	728904	789141	1245090	1174010	1414920	1662340	2980450	2400650	2234670	1749460	78938100	37477500
P05154	SERPINA5	Plasma serine protease inhibitor	2792220	2903330	3224480	5137660	4538540	4890070	1915580	1870960	2368160	3544950	3390460	2719430	3025510	2799540	3385260	2563590	2788210	2530280	5120400	6871720	4429210	5518460	5696570	5024280	5895020	5811350	6172190	10724900	9609940	2736090	3328580	3756840	7955000
A2NJV5	IGKV2-29	Immunoglobulin kappa variable 2-29	3449730	2902430	2239220	1984790	2785640	2874170	4644200	4084020	4238620	4550010	4610300	5960290	3192390	2859430	2666920	5701850	5296030	5206270				2999630	4860900	3964140	3668420	3559370	4328260			12423000	8136490	15559100
P04070	PROC	Vitamin K-dependent protein C	3009480	2901430	3745260	3113970	2833160	2092770	1962770	1615610	2764920	2206020	1722410	1750540	1302090	2094090	1860420	1818780	1559290	1092800	7166730	7944940	7903970	2119090	1662780	1800360	1921250	2312420	1991790	4713910	4016260	5406010	4485190	18510700	12347900
P14927	UQCRB	Cytochrome b-c1 complex subunit 7	3867730	2877510	1975750	1098220	1948090	1537100	3771900	3272300	2287820	3487460	3118790	3615550	3641060	1991620	2491320	3349550		3793060	22442100	16391100	15256510	4816550	3841750	4987250	2782850	6015880	4521510	2354870	3859130	2114170	2486220	54554600	47286500
P35030	PRSS3	Trypsin-3	3378350	2843700	2530800	5552606	5618000	4332260	2889900	3426430	1562470	2507450	4567910	4606220	3591880	4574690	2553250	4782420	4135310	4661897	43641000	57109200	56053100	4625200	4593760	8322490	9596070	10715000	14568900	3364800	4153260	610977	2751200	707783
Q96P63	SERPINB12	Serpin B12	4773750	2829280	2576030	5526280	4891700	4656850	7158430	3641640	3721770	3949300	6283490	4347110		5588250	3989750	8799560	7274540	3795470	84240000	131146000	121620000	2954570	2666500	2393340	2739340	5706580	2896750	15458600	45183300	9494330	9015060	109072000	57774800
P14618	PKM	Pyruvate kinase PKM	2632720	2815190	2555790	558312	680320	521289	1030960	1342170	1083170	1245320	1158710	1271790	1256250	1342570	1179420	1222230	1275520	1356450	38914800	34070300	29332200	1352340	1368610	1239080	1360330	1445000	1425370	3416160	2799000	2876940	2536020	168641000	123112000
P01593;P01594	IGKV1-33;IGKV1D-33	Immunoglobulin kappa variable 1D-33	5036740	2800940	5656520	18479600	17251900	18035400	23200900	23851300	27323500	28306800	28466300	28036500	22583400	25068700	21521300	36351400	33155700	36807100	76757100	92341100	145699000	22202600	17284600	15126600	14576000	14598300	20884600	45149100	34027400	34095900	37981900	15891600	21268100
P23470	PTPRG	Receptor-type tyrosine-protein phosphatase gamma	3392090	2782620	4164560	5746040	3354210	3942790	5517890	4094060	4278370	7437360	6465460	6278040	5170870	4875040	4967420		5086840	8287070	29208900	35002700	31108500	5439010	6401830	5170130	6560080	7355100	4077160	21644200	18321600	14111300	13977800	32323300	32534100
Q13939	CCIN	Calicin	1609750	2763530	1715300	989981	1352570	805138	1814150	1092150	891436	1589410	1973630	3290430	893905	1260660	1373120	2141090	2638440	1599300	2043500	1450390	1859710	2153920	2215380	2328310	2061350	1926000	1599100	1220970	677588	2032040	1673160
O95678;P02538;P48668	KRT6A	Keratin, type II cytoskeletal 6A	1721880	2717300	2153670	2770590	2929940	2997650	6743800	6476210	6237540	7662850	7631240	7817870	2514440	3120890	2872700	3134330	3297610	2463720	13150800	18705560	23531700	1763180	1979630	1815340	3875630	2856510	4467740		373582	4377020	3637650	41147200	35937800
P07307	ASGR2	Asialoglycoprotein receptor 2	2678250	2699650	2809260				1089770	1751090	1366610	2443050	2378090	2020380	1503410		1818920	1836060	1636280	1787560		21780400		1502380		1454140	1721520		1702880			5792520	5412160	38793300	41531000
A0A0A0MT69	IGKJ4	Immunoglobulin kappa joining 4 (Fragment)	3218020	2697140	4115490	792008	1028900	930617	2791320	3535190	2203980	4449350	3294060	5862720	1601120	2348730	2256000	2540990	2660750	3514240	23045700	14574100	23827430	1520720	1919650	1890190	1328480	2687920	2014620			389418	492194
P08567	PLEK	Pleckstrin	3600170	2671730	3779710	2318430	1920490	1658420	1563400	2532870	2240480	2387020	2134800	2562610	3351860	2780430	3481940	2237780	1184710	1495000	19641900	11521900	16667600	6720580	6257520	7507970	7448100	6696240	5918540	9451620	8424840	2483420	1269590	8097260	6075230
Q15833	STXBP2	Syntaxin-binding protein 2	1509340	2657230	3226910	897834	911067		5418890	4161920	2841470	2540900	2542590	3241350	2203890	2165950	3309280		2142280	1993030	30728100		37561300	205567	352070	424968	328009		655366	1444950	1655140	2067210	754841	4294380	4723080
P0DP24;P27482;P0DP25;P0DP23	CALM1;CALM2;CALM3	Calmodulin-1	2654710	2608940	2216900	3070510	2197660	2833260		588849	752532	1163710	1142310	1170790	834294	843898	593522	929555	1011400	903790	2470670	2216550		702756	709588	893003	1623540	1475430	1373950	5778780	6175950	3131150	2309420	8611530	4556400
P06744	GPI	Glucose-6-phosphate isomerase	2653360	2574910	2307490	1660890	1681190	1679920	515014		628195	669314	1016880	475745	441735		504473	834927	490297		2900000		2697650	852677	822072	1024640	962662	1133300	727834	492925			5354580	20563900	19440100
P27105	STOM	Stomatin	1363620	2569060	1337580		216472		1000660	1043640	595481	1077570	804463	1262470	1932970	1551550	1763300	1590030	1456930	1234900	4374410	8698760	4542760	2454420	1918460	1975120	1935060	2019700	1736440	225604	258968	1394580	1251960	8807730	9994570
P0CG04	IGLC1	Immunoglobulin lambda constant 1	2987540	2481100	2994670	2345770	1902840	2182290	2920910	3473390	3264310	1672770	1941040	2002220	2997130	3173050	3926120	4038830	4590750	4346420	1603806		1344340	3829010	3833250	3884410	2720280	3403060	3675270	1237480	1082310	7602710	5568130
P49747;P35443	COMP	Cartilage oligomeric matrix protein	2601090	2420620	3696300	1623320	1422610	1534950	1102000	868097	1168870	1577280	867012	839658	1920597	1061820	1750210	1010210	1122850	1165770	788876			1434420	1192060	996070	1267520	1324090	945259	1226500	1629260	2399040	2434920	65866700	84514300
P08637	FCGR3A	Low affinity immunoglobulin gamma Fc region receptor III-A	2199900	2401850	1508440				936055	1054090			2352730	2418260	1926950	1727300	1307060	1303430	1663790	1633510				3278210	2176120	2825300	3379160	3999200	4607690			1590180	1903050
P02741	CRP	C-reactive protein	2671890	2400390	2883500	2092160	2309440	2228410	6741010	7381760	8302680	5577130	6704150	7551770	3872350	3764430	3378160	6291720	7412520	6632640	18587500	12418000	9088480	4369690	4598400	4465910	2134280	1868460	1777530	1902330	5882460	5645500	3549770	27864200	16960300
Q01469	FABP5	Fatty acid-binding protein 5	2063800	2390320	2208270	2459210	1885300	1802180	1592280	1976030	1679590	1934070	1836920	1687100	2137200	2188550	1694280	1539690	1657480	2321230	462754	713264	958057	2074150	2625200	2544910	4707850	3853030	4293090	887557	4685640	14318400	2050250	68797000	92163200
P0DP02;P01768;A0A0J9YY99;P01772;P0DP03	IGHV3-33	Immunoglobulin heavy variable 3-33	3031250	2389210	3052030	2307550	1000000	2080400	8500400	9900340	7271070	8600860	8074260	8844650	6444520	6557840	7003500	10904600	11681700	10144900	192478000	217833000	128873000	16849400	19730400	18628700	8895520	9142540	10732200	177540	1226570	3817360	1572440	1501030	839141
P35579	MYH9	Myosin-9	2495850	2362510	2719640	1223550	1135390	931247	6770010	6116050	6567920	5386380	5309000	4841100	8018710	8387860	8289220	5324670	5259280	5410950	11572400	7888200	4785970	6613870	6031200	6658490	5704960	6106150	5724680	2946070	2557120	3425260	2611140	63595200	53308500
A0A0A0MT89	IGKJ1	Immunoglobulin kappa joining 1	2278880	2321740	2083090	3525630	4619700	4251720	2836290	4329180	3631190	2713660	2398480	3800360	2366490	2865990	3067410	5026500	5389400	4917180	3107950	3483860	3121540	4384110	4571690	3319430	3488570	7310090	4224750	687609	1421460	6076540	5169930	2599530	3621460
P19256	CD58	Lymphocyte function-associated antigen 3	2821060	2318910	3473970	10415500	15760900	13280100	4538770	7119110	5829030		20417100	25023800	7803720	14576400	12039200	4118680	6905040	5671460	3925620	3560620	2691220	8752890	13625400	12904600	5335110		6438580	16465400	3902920	1822010	2438230	5514380	7600280
Q15582	TGFBI	Transforming growth factor-beta-induced protein ig-h3	2240050	2314670	2175270	2222080	2098310	2243100	1527750	1449040	1415810	1867550	1846230	1728950	1474080	1595730	1742430	1662060	1823160	1619410		109872000		1216290	1406330	1705440	1250090	1192290	1219480	5174070	5094130	2019140	1905240	10538800	34140200
P05106	ITGB3	Integrin beta-3	1940730	2312750	2803710				3120940	2612100	2932710	2633140	2849230	2787380	4934190	4572520	4773090	4261830	4417430	4491010	5880220	4548800	3138200	6517770	6711730	6308670	5629990	5426320	5741440	311024		3308560	1745090	30378900	41900700
P09172	DBH	Dopamine beta-hydroxylase	1863580	2277780	2315000	715047	704243	674346	737132	413050	474902	690610	856855	836163	929898	732258	721963	636749	613701	604303	5222270			791254	870877	658823	629443	1156040	730896	2925510	2712820	1387040	1192130
P07195;P07864;Q6ZMR3;P00338	LDHB	L-lactate dehydrogenase B chain	2470180	2264100	2308270	1521570	1247700	879058	1563310	1695410	1338670	2076520	2068420	1806600	1593260	1604010	2062760	1073900	1719160	1452960	2809510	2162460	3084750	1941360	1986110	2175030	2107560	2221890	2321760	1335530	1537540	1913720	2275960	75895000	86616000
P02533	KRT14	Keratin, type I cytoskeletal 14	1511210	2262270	1730430	5514010	5900210	5947560	5203670	4037470	4400850	5538010	4379720	4345980	1918660	2222800	2042590	5441570	5861330	6619820	1177380	1874490	1273130	2237290	2163260	2277070	3289800	3211200	3321470		787376	8481530	8023010	93118400	45664800
Q9HBI1;Q9NVD7	PARVB	Beta-parvin	2022140	2261560	3236300	740694	1227120	1052350	1035310		1498230	1629590	1428080	1816020	1665110	1624150	1516340	1234760	1296370	1297900	4612690		6903750	1709580	1587320	1560670	1609200	1635400	1604890	2651480	3081580	3103400	2019450	67456000	61079100
Q8WZ64	ARAP2	Arf-GAP with Rho-GAP domain, ANK repeat and PH domain-containing protein 2	3878180	2260270	3103250	10668200	5856970	9756820	8207340	6999620	7506200	2030200	6681960	3359490	1221390	2693660	1929220	9810720	10775100	10754200	5472990	5431980	3218450	5333370	6350160	5506040	7812180	8158620	4924970		1934930	1124390	1081670	3205030	2234840
Q9NQ79	CRTAC1	Cartilage acidic protein 1	1924460	2250340	3442060	1452210	1188180	1103390	1377660	1183550	1189170	1139830	1463080	1438600	915475	1368770	1299500	782877	1018050	549916	6312540	5990690	6548050	1118270	1259480	1029970	763273	715795	890239	3524170	4127200	1165530	1416350	7921240	4783040
P07333	CSF1R	Macrophage colony-stimulating factor 1 receptor	1976720	2236990	2325620	1953490	1789290	2146940		710913	526060	3189350	3281820	3873160				3584580		3718430		71547000	43043400	3228100	3394200		2778930	2631780	2919140	3469970	4814910	5335580	2279890	20564300	34011300
A0A0A0MT96	IGKJ3	Immunoglobulin kappa joining 3 (Fragment)	2227000	2226240	3183100	4111420	5692280	7061630	9852490	9522600	6375080	7792710	10214100	6817280	4648500	5690380	6351400	9943860		8261790	15281300	13397500	15778160	8722550	7102510	7601120	4761760	6163300	5729630	5523800	4405150	7529330	9473660	2372980	4029720
P02786	TFRC	Transferrin receptor protein 1	2255550	2200400	2285420	1358310	1097210	1208960	1060710	1489760	899217	1117560	1260160	1559820	1439140	1135730	1147500	1320380	1070770	1102450				1528750	1258860	1326940	1142850	1202460	1067790	3755730	1257180	4254330	3322850	80425100	6051180
P00746	CFD	Complement factor D	2109530	2110280	2383780	1086950	768475	1124700	1748760	1807880	1869410	2007360	1951120	2573330	1874660	2053460	1935130	1511660	2047250	2099940				2466350	1958380	1866560	2302850	2414020	2239100	13100900	14294200	2171570	2840400	17287100	105998000
Q92496	CFHR4	Complement factor H-related protein 4	2099310	2094230	2274010	2601780	2743110	2662390	3204590	3216120	3816420	3107220	2657540	2807700	3011860	4152710	3471900	3458060	2890040	2861120	27692300	33156900	32163800	3826180	3975880	3209250	3871470	3835010	4245440	1910240	2244980	5445960	7067700	16097000	16500900
Q16627	CCL14	C-C motif chemokine 14	1301070	2074900	2769410	2498620	1744140	2681340	3493120	3330990	2968610	2671280	2038570	2848410	2969230	3352560	2511880	2343420	2629640	2880080	6575290	3495080		3056930	3640770	2791220	1972600	1741130	2447990	4109210	3364750	3825210	1794870	95045800	34059800
P07359	GP1BA	Platelet glycoprotein Ib alpha chain	2044260	2016370	1812530	3145970	3187060	3582710	2273980	2126390	2185440	3435060	3367120	3025870	3736130	3367450	3403340	4281370	4093280	4174860	8507660	12669400	9641720	4379390	4337160	4316670	5145180	5721750	3933650	9594310	13085600	8645850	6060060	13776600	10181300
P04040	CAT	Catalase	2292650	2009060	2788640	257863	515062	565093	984694	873023	585441	1102800	1245720	1271280	628494		564899	1153110	1448370	1416920	10734700	7922510	12580900	534841	757716	626444	413231	533911	455229	281407	521883	2999180	1950360	11393800	6999440
O00151	PDLIM1	PDZ and LIM domain protein 1	2001880	1974380	1727620	1177160	767009	769009	643758	964988	445883	581373	541076	568649	1040250			975024	1129580					1409330	1959990	2620660		885370	519710		3010540
Q9BWP8	COLEC11	Collectin-11	2125470	1962940	2948970		1110390	946296	2375250	2503790	2099980	2033700	2307140	2136910	2243300	2771370	2756420	1489910	1986370	1817990	4129150	3654670	3988720	2583790	2093650	2472270	1806320	2179130	2091650	1881420	2045180	5910610	3577380	2210430	1673660
O95810	CAVIN2	Caveolae-associated protein 2	1856460	1894820	886587	242940	435207	262473	418202	449420	338988	552723	417613	658902	736381	682465	973663	467585	332389	485351				275676	528864	393858	103879	168259	204181	12205.3	21126.9
Q96S96	PEBP4	Phosphatidylethanolamine-binding protein 4	1480910	1892620	1075300				1086630	990078							3929470	3192300		2143610	1185560	1911820	1162600	2176160	1614560	1063340		2069310		1517240	2018080	3135130	1609810
P55072	VCP	Transitional endoplasmic reticulum ATPase	1654700	1873160	2046660	357715	339238	308966	1001000	1128660	1003890	803747	834558	879538	1000820	1186900	942894	1437470	1236550	1334280				771883	671192	610908	634327	601357	527504	1155210	2084540		673394	7829340	11991000
Q15848	ADIPOQ	Adiponectin	2730170	1871720	2605970	3417830	3004740	2234090	1837900	2246290	2740260	1640630	3042620	2394720	2450750	2970470	2652050	2678130	2166910	3003810	44104100	40528300	35917410	2607070	1703290	1929390	2899980	2545430	2419040	2192770	1725160	2324830	499977	1435670	3462580
Q92954	PRG4	Proteoglycan 4	1832420	1857090	1792860	3266850	2210020	2121320	1376670	1323620	1477270	3166380	2967370	2682420	4618150	4353300	4015690	1085090	1307610	1338450	7864600	8101320		7972360	7590920	6363830	6513820	7034950	7482340	3208460	3463990	7643090	7211290	25932500	19066800
P59666;P59665	DEFA1B;DEFA3	Neutrophil defensin 1	1763430	1807110	1675350	1402610		497615	7623520	3833180	6564270	2734540	3140930	4507920	3272770	6238380	5828690	3293860	4647270	4299280	3338100	2004990	3634822	6171470	7450010	6638760	5662170	5285770	5636960
Q08830	FGL1	Fibrinogen-like protein 1	1168200	1801390	2708550	802264	763559	689217	1941680	1580690	1676470	1237010	1078310	1022600	1199560	1256250	1343530	1277880	1483880	1274430				818664	680195		604909			786179			1867050	21749900
P04180	LCAT	Phosphatidylcholine-sterol acyltransferase	1892290	1795150	2000320	2799750	2236950	2360780	3377230	3674520	4036200	4046590	2846500	3610910	3505910	3908720	3016560	2410870	3024440	4000710		764128	1046810	3529880	4009100	3373450	3516170	2883280	3284070	5492640	3798640	3656700	3091830	25776900	10011300
P61769	B2M	Beta-2-microglobulin	2196010	1783550	2821620	1892680	2296730	2028720	1002550	1140840	618077	897403	886556	1405850	1270640	1879530	1174040	825320	943528	902176				1424390	1214510	1169280	1570750	1789360	1898040	257369	73338.5		246412
Q15404	RSU1	Ras suppressor protein 1	1597090	1764840	1692110	1577640	1435480	1556110	1173830	1327040	1486570	1564650	1686970	1210650	1481020	1128130	1073400	1647320	1714810	1425780				1230800	1087660	1011830	1260570	1119470	1161930	4690160	4217420	1586730	2648740	55156000	42487400
P07355;A6NMY6	ANXA2	Annexin A2	1444790	1764020	1548900	1659560	2629020		633536	742431	884858	1059770	513771	730232	1005680	1002660	1134570	955438	816766	1046540	878809	831370	967140	1151660	831257	904625	1205200	1024940	595121	223780	28698	11023300	339347	8268530	6770850
P61981	YWHAG	14-3-3 protein gamma	1444790	1764020	1548900				633536	742431	884858	1059770	513771	730232	1005680	1002660	1134570	955438	816766	1046540	1659560	2629020		1151660	831257	904625	1205200	1024940	595121	628698	8268530	339347	1323780	6770850	11023300
Q12805	EFEMP1	EGF-containing fibulin-like extracellular matrix protein 1	2245020	1743480	2458980	922491	563361	1226430	901409	1101430	1213850	910957	909563	929473	800688	774027	840134	1714320	1422700	1625750			7870380	762965	669788	767101	530516	870369	787467					18517900	17353300
Q9UK55	SERPINA10	Protein Z-dependent protease inhibitor	1777570	1714510	1757720	1734800	1860170	1523430	904163	890891	860567	1060340	1164570	945712	697138	761531	849698	809192	926019		61202600	45610500	37471600	965871	774240	1126860	1118870	1017910	1102020	3823730	4392110	3025030	2173420	230314000	8218410
Q9NY65;P0DPH7;Q6PEY2;Q71U36;Q9BQE3;P0DPH8	TUBA1C	Tubulin alpha-1C chain	1936740	1705560	1731510	175001	263059	127373	1806910	1650950	1687890	1038570	1421160	1370920	1858260	1586100	2363020	1396650	1283270	1201780				2575960	1769110	2749340	1932380	2256290	2142160	1028770	709829	3539660	2811250	220962000	167392000
P0DP08	IGHV4-38-2	Immunoglobulin heavy variable 4-38-2		1674840	1757220	3074780			3457260	3865690	4005560				2694140	3624170	3216480	4573940	4437810	3863330	41827400	48132500	48796500	4583790	4664570	2990700		4322370	4091800			3901940	4204690
P12931;P07947;P06241	SRC	Proto-oncogene tyrosine-protein kinase Src	1554540	1664030	1448720	311869	406190	328725	482425	496690	417585	505708	572195	486817	467220	565394	549160		569866	453257			14990700	503579	546160	455676	572439	442799	244428	401564	426566	901312	628439	6331330	4859170
P26038	MSN	Moesin	2110430	1653150	2029920	144951			1487340	1347710	1490000	1567370	1811940	1677640	1491290	1606790	1318900	1986280	1863340	2133580				1543030	1242460	1468310	1827730	1427540	1766900	3266070	1775240	3262940	2644880	135696000	134096000
P61026	RAB10	Ras-related protein Rab-10	1980170	1647800	1899690	1838660	1756180	1706440	2836720	2730240	2594710	2779880	2804910	2441680	2444700	2776040	2951530	2680180	2677830	2447880	10112500	11407300	14012780	4268360	4583330	4395850	3964020	3615100	3725690	6800930	1976590	4263580	3020880	112103000	100666000
P06737	PYGL	Glycogen phosphorylase, liver form	1677490	1628420	2084300	222970	277780		348872	726138	430142	292694	544583	573918	416806	201259	280311	457952	598371					715380	1337840			332891	433376				2805830	27879500	23897900
A0A087WSZ0	IGKV1D-8	Immunoglobulin kappa variable 1D-8	3258630	1614390	1821740	4331100	4734700	4918010	5104470	4375260	3355170	5451470	5376610	5289940	4414390	5048690	4681630	4656070	5535120	4229600	46740200	67173700	34615500	5042280	5171890	4789400	4302770	4091870	4622430	2331600	1595860	2928780	2176080
P11021	HSPA5	Endoplasmic reticulum chaperone BiP	1491400	1600660	1454650	1154610	1283930	1334680	1398920	1233610	1418700	1878980	1815500	1367320	1471720	1448430	1343080	1894080	1710360	1796270	5599550			1025980	962116	1158980	1347210	1257980	1179710	3757530	3927290	2623570	3416930	34396300	26544500
P55056	APOC4	Apolipoprotein C-IV	1999280	1569060	1837590	1883660	2101960	2451660	6792040	5398740	7014590	6257030	4977980	4676940	7641680	6977480	7290290	4045530	4088880	3932640	3314160	4749240	4023100	6542520	4061290	6242280	3930300	3438350	3848870	6250170	7615720	49544500	40823500	29917700	30472500
P0DP01	IGHV1-8	Immunoglobulin heavy variable 1-8	1724850	1504310	1661490		1955900	1272280	1519690	1809880	2505990	2385210	1809860	2462180	2000330	1885750	1747150	1733370	2153430	2857400	41585900	63450100	43852800	3531920	2524490	3609950	2209650	2666380	2450760		736307	6531480	4475250	5505600	6234140
Q99879;P57053;Q16778;Q5QNW6;P62807;O60814;P23527;Q99877;Q99880;P06899;P33778;Q93079;Q8N257;P58876;Q96A08	H2BC10;H2BC12;H2BC12L;H2BC13;H2BC14;H2BC15;H2BC18;H2BC5;H2BC9	Histone H2B type 1-K	1406320	1477560	1532500	345618		413000	813714	973069	817657	985637	1025520	913148	1091560	1239000	907281	758235	783394	801599	879439		630830	1736130	1538060	1253870	2526100	2002590	1817240	1644000	1314460	8688030	5427240	1116120000	626094000
P08571	CD14	Monocyte differentiation antigen CD14	1401470	1470400	1439100	1786380	2200100	1311620	1439960	1203640	1232600	1462240	1802090	1600510	1370900	1509460	1605330	1091300	1439130	1543050				2044760	1583940	1576440	1579380	2028990	1967930	3315740	3474880	1069970	914627
A0M8Q6	IGLC7	Immunoglobulin lambda constant 7	1159230	1423890	981696	1325590	817623	1021300	3291450	3036110	1941440	5116710	5660920	5209130	2847920	1930410	1775290	3697340	3465090	3450490	180282300	107406000	177918000	7372810	9752130	10085000	770990	498775	468714	26923300	9283320	1781960	100882000
P16520;P62873;Q9HAV0;P62879	GNB1;GNB2;GNB4	Guanine nucleotide-binding protein G(I)/G(S)/G(T) subunit beta-1	1563120	1422210	1532720	274182		197483	597687	839480	872058	889348	547557		388753	444070		668096	572734	620456	597720	748140		907728	729823	814072	754050	814977	692357			1086660	232549	66517600	28074500
P60660	MYL6	Myosin light polypeptide 6	1732260	1415350	1890380	1442050	1388150	1464780	3532370	3164290	4102970	3839300	3867820	2982820	5584460	4671910	4028690	2324280	2698950	2976770	10128000			3539730	3730890	5007430	4711720	3124200	3165940	5530290	4181350	1197970	1669240	9335850	4496770
Q5SYB0	FRMPD1	FERM and PDZ domain-containing protein 1	1699660	1406450	1056040	1328140	1816330	1431230	3286520	4608980	4990220	3307970	4045550	4633660	4003060	3719500	2920900	2630420	3047120	2455300	5654800	8962110	3934170	4166430	6019510	5081210	5479010	5463640	3564820	1853210	6381560	1866160	1886020
P11142;P54652	HSPA8	Heat shock cognate 71 kDa protein	1042030	1372050	1147570	1532200	1236360	1234970	959965	1271860	1269490	1130960	1192990	1213400	1302670	1257840	910090	1386950	925971	1057820	712189	851882	603300	722471	1003010	749968	1110140	1015240	1233600	1846230	1855890	2593630	3066950	2178330	1509400
Q9HDC9	APMAP	Adipocyte plasma membrane-associated protein	1173490	1346670	1144920	260117	306091	304832	381820	457802	436006	452398	703707	512777	520595	327496	465192	549588	502838	627844				537184	752341	903347	407679	713189	548854	1826470	686725	1602510	1873350
Q9UJJ9	GNPTG	N-acetylglucosamine-1-phosphotransferase subunit gamma	1279950	1346300	768325	240624	273886	270114				814710	734518	944668	300070		551134	532761	462893			8896080		381124		300161	224520		119621	2236940	3271020		2586400	6967580	24371100
P11413	G6PD	Glucose-6-phosphate 1-dehydrogenase	736888	1334020	1229240			183348	296106	182880	192638	305005	239643	269812					194858	153977						158817		149654	151222	2343830	2347930		815658	8088290	4460630
Q9Y281;P23528	CFL1	Cofilin-1	894440	1327160	1241960				414403	548523	491281	494673	521674	475159	648410	752375	506859	606550	638561	720919	5758250	7512230	7847735	702435	717328	585004	677850	958467	951934	1580730	1363570	1028350	1290880	19734700	25338800
P30041	PRDX6	Peroxiredoxin-6	1386470	1324290	1516280	1144440	962353	1010530	586097	662715	648615	805185	697512	698465	761550	885648	760309	883978	746748		8459990	7628230	5970800	937463	900639	1080050	976803	1374140	1212400	405584	868405	905328	984594	22095800	17535200
P00390	GSR	Glutathione reductase, mitochondrial	2261580	1313620	1420150																						1210964	1844340		1451270	1665490	516104	477088	5996470	5517150
P05109	S100A8	Protein S100-A8	1736540	1287460	1339600	2032830	1584770	1617830	883571	805764	827438	1103570	1255520	1233250	915429	1193850	1262560	1014470	1247070	1201910	1293420		1427946	2007420	2139100	1586450	4170540	3713090	3992900	1823550	1374250	4771460	3595650	17375600	11654600
Q9Y6Z7	COLEC10	Collectin-10	1158330	1282250	1524840	293447	739160	630790	1474800	2630700	1681520	1753320	2360130	2214780	2064470	2075240	1919510	1803980	2110730	1765340	1659520	2880710		3084980	2420190	3168010	2637110	2692960	3592210	3167370	2264560	6271820	4187430	33526000	59383800
Q9H4A9	DPEP2	Dipeptidase 2		1281460	2706790	88547700	12819200	13741000	3884470	3332220	3538880	4815840	5684400	5522560	7310020	6679560	7683590				7286150	5145700					3940220		7423910	9494270	20161500	45154400		24358500	44445400
P22891	PROZ	Vitamin K-dependent protein Z	1303000	1270320	1388210	2944240	2582350	3135720	647545	444839	743143	845634	642142	821641	539926	500811	576947	739012	494469	791554	1104170	1179460	1445401	638660	711203	589637	1495940	1301860	998770	4548530	4360060	1838300	1641290	2746820	2082520
Q9Y5Y7	LYVE1	Lymphatic vessel endothelial hyaluronic acid receptor 1	1234390	1238080	1299120	3231130	2902730	3212140	731178	656960	581755	1939990	2112130	1890550	3533130	3091560	3168690	702722	777916		3032850			10779300	8622200	7217420	7211380	7482000	9183140	2850670	3146770	1768870	1722450	1770690	2156800
P55058	PLTP	Phospholipid transfer protein	1786390	1227430	1511390	1391730	1472120	926135	2911670	2428530	2598060	2594760	2041720	2347270	3034630	2208550	2138710	1878670	2616920	2046890	2668110	2942150		2084690	2965740	2964770	3186040	2595910	2363290	498819	2290160	1454180	1565710	4583220	4755590
P51159;O00194	RAB27B	Ras-related protein Rab-27B	895381	1177110	946479	217418	244558	191370	864955	781091	1048740	1032180	846733	929752	1175580	863209	735505	804615	804066	832819				1254500	1208970	1043670	1067020	1264860	1599230		620838	270114		5760040	3160000
P15153;P60763;P63000	RAC2	Ras-related C3 botulinum toxin substrate 2	1130710	1163700	1261820				720061		862584	787332	764646	568446	1301980	1216190	924395	328786	687352	598388				974175	1653260	671008		562699	1140910		852085			68224000	39368200
Q16851	UGP2	UTP--glucose-1-phosphate uridylyltransferase	1592350	1158300	1576400				9149750	7253590	6572938	1344880	1411260	1176350	5717090	2808100	3176970	1630090	1456500	3130620				4389140	5076860	5497020	4505080	8024540	2894430		5001170			65088400	66663300
Q76LX8	ADAMTS13	A disintegrin and metalloproteinase with thrombospondin motifs 13	971757	1124470	1095740	100449		861787	808123	659503	913581	622615	959025	843531	1136350	1208710	1269850	779688	737195	1041700				2133480	2086340	1732720	1760450	1958240	1867770	709789		2373960	2137480	98547600	76119200
P08294	SOD3	Extracellular superoxide dismutase [Cu-Zn]	511956	1123750	995596	817712	371735	867357	128329	202312	234282	340222	327464	422131				190274		109726			881043		405444			179909	278950	1123190	1204190		978491
P32119;Q06830	PRDX2	Peroxiredoxin-2	1230260	1110540	1268870	1433380	1421670	1201950	704604	735525	808860	791101	800759	715175	641637	610121	675161		880567	935746			2353250	867067	808172	814800	834405	707821	929876	2178670	2623640	1413390	1623030	34977200	10406900
P04632	CAPNS1	Calpain small subunit 1		1101090	1191769					324299	346355	292715	444449	321641				273218	409817	303796														2715100	1842000
P07900	HSP90AA1	Heat shock protein HSP 90-alpha	1455350	1081100	1367370	1075260	1040570	912324	526276	751728	490801	976085	801699	946037	673108	529609	675837	899049	727871	726919	2018950	2174790	2248510	677134	822419	708441	982969	845340	652705	1256740		3279050	2729120	220045000	178339000
Q13201	MMRN1	Multimerin-1	1437560	1078110	2002940	421187	371176		517247	458813	447390	856146	898758	876521	944801	961258			566853	644649	124879000	153491000	139647600	1749970	1295450	1224000	1715090	1391980	1426600	1814520	1845260	1394170	1153270
P98160	HSPG2	Basement membrane-specific heparan sulfate proteoglycan core protein	1022590	1055250	1458960	2898670	1024100	1986437	1645160	1563110	1363480	1096060	1343520	1115460	923573	924108	970013	1645160	1743910	1454220				1034170	856208	932697	675328	731194	397976		75161.8	433384	1247280	65902900	47594000
P49913	CAMP	Cathelicidin antimicrobial peptide	1150280	1049110	1232350	311342	1415570	1138210	2189480	1840270	1969410	1980810	1807970	1326230	3225130	2920020	2460850	1104320	1318050	1182190	2446590	3135460		2595340	2908340	1910010	1627380	1088090	1545920	1040720	1130130	6570990	3537480		7523750
Q9UHG3	PCYOX1	Prenylcysteine oxidase 1	991289	1043180	980896	1521690	712901	1158460	3843580	3630050	4133420	2863540	3090010	2221770	4324040	3782360	4110030	3169510	3738920	3091630	19511900	20670700	18582400	4819410	4311240	4418790	4332230	4290130	3980280	1700180	1517660	11067800	8360840	12704100	11697500
Q9NPH3	IL1RAP	Interleukin-1 receptor accessory protein	1684345	1034060	1879660	1249390	1154440	1567990	567552	692008			451611	399541		409997	480323	387241	466973	659040				830454	450518	536419	846660	777897	627251	5603900	6061350	1405290	1556550	47193600	30186900
Q15063	POSTN	Periostin	1704910	1021360	1452871				492508	275647	487714	327150	365129	493616	741531	654610	403140	657658	659615	676412				611818	596898	411807		343369		1432530	1120170	874717	600596	132312000	79307800
P78417	GSTO1	Glutathione S-transferase omega-1	927022	1000810	1151940	667252	310746	529555	438704	521543	363691	533297	623674	825997	792858	531730	595156	498412	625940	501635				435861	564793		554329	380090	492385		610451
P02792	FTL	Ferritin light chain	895357	989699	1214000		102473			402048	529991		277027	426919					672615	545751				168260	301175	170081	180121		95148.3
Q8WWA0	ITLN1	Intelectin-1	837776	976556	1186810	204595	220965	148772	820162	919945	985715	506185	710630	643823		942331	933177	625010		978433			3263600	465505	319376	387106	162977	119621	122703	704312	594602	724428	934265
P08253	MMP2	72 kDa type IV collagenase	707070	957575	1071140	156971	269272	216087	294906	386947	274272	193711	305986	195111	112259	119067	113639	291731	253026	282235				410882	477445	518961	126094	167945	81903.9	480719	486626	466794	468411	57521000	36921700
A0A075B6K0	IGLV3-16	Immunoglobulin lambda variable 3-16	845807	945802	1108870				1107820	916067	1011650	1057030		807397	1136970	777731	599167	1334940	1098830	1171550				631156	520450	552662	343254	386018	455170
O15145	ARPC3	Actin-related protein 2/3 complex subunit 3	942309	943439	901940				995839		1454830								1022440	879185				339181				543676	544109			268751		2265170	2335540
P06753	TPM3	Tropomyosin alpha-3 chain	844235	935975					721815	660555	610158		984486	1237900	536042		442929	779327	669254	822213	7441450	6907010	7379340	575852	1637020	1510230	830575	687259	620854	1137780	2291530	1757550	1495290	5016520	7651000
P37802	TAGLN2	Transgelin-2	986442	920620	1144840	2249960	2345330	2434510	1494110	1461920	1163470	2007320	1683100	1149890	1236780	1376620	1018400	1299120	1563960	1535210			50317500	1296580	1058740	1285170	1769890	1892250	1718560	6203160	6584370	3208940	3002600	77254000	52656300
P03950	ANG	Angiogenin	1054800	909675	890167				623404	536436	677489	711293	779865	963098	606542	697903	671597		611432	501265	6002440	2925560		1792050	1363160	1556880	2275020	3063860	1668730	3897940	6429630
P01721	IGLV6-57	Immunoglobulin lambda variable 6-57	905694	895568	1270340	2084820	2058010	1859760	2153930	2914540	3247420	2715920	3028570	3062290	1713690	2382210	2439740	4306680	4278900	4587820	11324300	16742700	17179900	3180060	3456100	3817510	3708380	2889920	3465660	1895100	1568100	3947090	4151900	1707440	1673260
A0A0C4DH33	IGHV1-24	Immunoglobulin heavy variable 1-24	807277	877059	1011180	1267210	1435970	1716160	1595670	1642440	2277940	2528710	2164790	1699200	907122	1606200	1536710	2915150	2784860	2992800	20528600	20840700	16188800	1280970	1115210	1010610	513200	593858	418590			1255180	938308
A0A0J9YWN2	IGHJ2	Immunoglobulin heavy joining 2 (Fragment)	1153470	873824	846244	562520	766548	352868	954569	519764	847762	583220	450958	625241				1183410	1663760					937629	336123	757860	440683	538614	586161			1293210	364854
Q13790	APOF	Apolipoprotein F	2298570	867797	1574010	2044680		1390280	5456810	6530790	3573980	3911140	3559510	5283610	2900650	4861400	4602070	1976560	3265390	2979980	1054970		1069090	4727280	4911620	5121650	1790510	1367740	898970	25425900	26845200	25005500	25575900	17387800	18490300
O95866	MPIG6B	Megakaryocyte and platelet inhibitory receptor G6b		867732	1025060							711756	655792		1060970	1181190	1146170	1178620	1468820	1354760				1619750	1833300	1755780	1568220	1696940	1954450
P34096	RNASE4	Ribonuclease 4	578691	853366		85806.8		136038					335903	278910	432340	313464	462842							1207620	1470550	1321710	1140140	986597	802166
O00391	QSOX1	Sulfhydryl oxidase 1	950287	839337	982612	1249760	1502490	1213750	1181250	1219850	1140040	1347410	1137230	1279000	1183290	872324	1171860	1234940	1225950	1553400	3068210			823002	1282790	1350090	910206	1116070	1008590	2912110	2772760	1825970	1475910	24745600	22963400
P14625	HSP90B1	Endoplasmin	848629	780812	750033	416891	321295	393356	635280	589134	508354	1221480	672043	668719	626578	648468	671159	698264	700079	693886				288643	254610	334578	546667	943471	1284840	1121770	1551210	1422990		33655400	19134000
P12955	PEPD	Xaa-Pro dipeptidase	549284	772006	963532	967294	890388	906349	306743		328113	474335	349099	520389	287984		143741			113455				70933	160657	171349	264190	190829	296512		1463000	379234	277597	19486900	14318200
Q8WWU7	ITLN2	Intelectin-2	668628	757002	960750		394005	603617	1551430	1666780	1704150	838064	1295210		786716	1066390	561425	1726320	1539610	1403530		10227400	7420860			684451	226090				252734		1257260	4143620	5082060
Q14697	GANAB	Neutral alpha-glucosidase AB	668526	716084	753009	233143			285061	238876	152020	351022	252747	294624	210202	332447	488414		356739					323389	369003	270633	243275	224447	261273			703062	622319	6635340	7036230
P07384	CAPN1	Calpain-1 catalytic subunit	575059	713114	586051							689890	706947		529726	479244	468173	449059	429978	336887														11820700
P48735	IDH2	Isocitrate dehydrogenase [NADP], mitochondrial	550633	711178	929549				185038	164928	173007	191637	180516	185937	216241	192193	257284	176728	293479	207317				279330	195686			257721	215345
Q13885;P68371;Q9BVA1	TUBB4B	Tubulin beta-4B chain	538765	707677	726456		278658	339863	374763	223165	206405	203876	179795	252492	293183	476401	298922	168699	165418	175192				238177	450883	243791	398649	286803	261385				647539	62379000	42541900
P0DJI9	SAA2	Serum amyloid A-2 protein	981318	702257	678965	644834	590514	598811	1151350	1092250	919165	896224	1153570	1080780		2061540	2038960			809353				1302420	1034570		584654	1595480	1336880	2785550	3620280
O75874	IDH1	Isocitrate dehydrogenase [NADP] cytoplasmic	526300	696148	724262										157557		128125								147828		613132					490403	568237	47180000	41414400
A0A087WYE8	IGHV1OR21-1	Immunoglobulin heavy variable 1/OR21-1 (non-functional) (Fragment)	631189	695998	666082	585707	655718	464141	1141710	971378	1327430	742435	761490	985259	801749	855487	798633	1212660	1011110	1614530	5679400	5734540	7604120	2088030	1653850	2404460	1051370	985615	1663760		326556	3679290	2577420	2686290	2723310
P25788	PSMA3	Proteasome subunit alpha type-3	856807	691322	504428					180921	225249	755257						238792		184632			1223060									297462		601066	335396
P35580	MYH10	Myosin-10	483000	687124	511397				1326060	1668230	1542160	510960	509341	745025	2064680	826112	1856290	1138100	1102060		656039		621001	784793	1352840	894663	1702380	680824	768699
P60174	TPI1	Triosephosphate isomerase	288013	687033		264354	517904	478088	624697		742212	253214	258235	223029	337187	260499	280625	60874.3	583233	270712				777164	791150	548063	609853	1192920	884097	539891	774547	588486	1006380	72391900	57686700
P01889;P04439	HLA-B	HLA class I histocompatibility antigen, B alpha chain	193987	683733	481539	35755700	39406100	44674900	1508460	1005970	1154930	1335960	1323400	1075820	1730180	2633450	1873770	1782470	1295420	1383770				2337510	2265360	2361180	1823180	3325280	2607830	344870	612165	2253330	2086600		11363900
P33908	MAN1A1	Mannosyl-oligosaccharide 1,2-alpha-mannosidase IA	462347	677220	271588				508313	657718	596162	781755	799732	610990	515970	595268		846140	974895					804189	1027130	696113	828282	813721	779209	1624110	1756960			40700600
P12109	COL6A1	Collagen alpha-1(VI) chain	537357	650574	533272		227055	367498	699770	628782	542166	439059	414057	393863	879648	529346	737883	418365	556147	360044				667181	766696	716777	718631	818705	586287	681835		2286740	2198520	308954000	240422000
P30101	PDIA3	Protein disulfide-isomerase A3	515409	648789	695377				547345	698253	758775	480119	454121	377023	560282	581513	786987		1252440	1062670	2815840	4682210	3718200	636966	691284	737106	491013	555377	538068		1039320	1171840	4802530	13360700	10612500
P49746;P35443	THBS4	Thrombospondin-4	948154	644052					424019	244900	406649	215749	319484	443501	398725	616851	530514	318823	337616	321444				391440	504367	509590	536389	844312	556218		333338	582630	252475	24219100	25087400
Q16394	EXT1	Exostosin-1	476601	634941	643362				551514	579222	452611	296823	541429		379940	344268	534093	573040	430860	382826				526318		382230		236246				615979		27990500	22510400
P62826	RAN	GTP-binding nuclear protein Ran	492967	618379	458130	154836	165758	129583	77422.9		101704	145083	150684		155980	183420	106638	175161	162145	157076				190624	163033	186235	81044.1	102246	159124			982161	329788	100634000	72480300
P23229	ITGA6	Integrin alpha-6	548355	616882	573954	285313	143541		634249	612318	688908	766814	729613	706176	1071450	1155140	1047960	932401	805708					1759400	1829250	1283860	1161470	1230250	1410100	724268		1391150	958560	9710600	8724820
P50395	GDI2	Rab GDP dissociation inhibitor beta	749179	605935	627695	1732520	1413820	967343	818353	1173830	636153	746329		951654	855082	828792	785234	1008170	863858					489976	466154	497117	407281	584798	559019	2803100	1829130	496928	1033110	39256100	24222000
P62258	YWHAE	14-3-3 protein epsilon	376246	601914	326097	332115	855245	421752	488420	341675	396287	343866	257517	253053	249598		268722	287915	284855	143548	363298	648247	938758	369157	234418	200246	268264	238224	138387		41285.6	120615		3092300	3014600
P04179	SOD2	Superoxide dismutase [Mn], mitochondrial	631392	595055	677947	1186660	905984	1187800	693327	450964			456502	646046	534341	749952	547138	438475		596714				585774	728616	887639	272810	301090	157291			146998
Q15942	ZYX	Zyxin	763354	585610	591775			183277	221056	182481	251972	139662	232382	269289	367371	331591	315642	325583	335159	204489				249025	209152	259013	298459	213452	303631	325613	1179790		228401
Q15113	PCOLCE	Procollagen C-endopeptidase enhancer 1	503752	575093	754818	303128	269772	136699	689532	811719	1120550	1102500	796998	1222910	1035250		1057920	933044	790220	756951				1348880	1475080	1211560	1277210	1224010	2157270		423794				107771000
Q07954	LRP1	Prolow-density lipoprotein receptor-related protein 1	592600	567275	884962							843531	483476		295686	387432		203951					13273100	236442	346513	298448	270259	405985	193973	3317690	1390600	1290730	946756	45565400	45139900
P05062	ALDOB	Fructose-bisphosphate aldolase B	680196	562740	549294														201039														371406	21957600	19519700
O00299	CLIC1	Chloride intracellular channel protein 1	401903	553527	579896	1400440		1549510	387224	434826		357247	230023	430561	585690	750137		716671	809857	593382	2987010			992147	638143	812025	1125570	914393	972498	2166180	448331	1169080	939712	31857600	26299900
Q16181;Q6ZU15	SEPTIN7	Septin-7	371867	551276	810045													690390		682779				309832	310342	274695	389583	346507		444574		440912	369323	16516500	15550800
Q9NVA2;Q14141;Q92599	SEPTIN11	Septin-11	371834	551228	809973					473281	334982							660769	499296					309804	316249	274671	389548	344883		444534		440873	369291	16661600	15605300
P61160	ACTR2	Actin-related protein 2	593286	547266	523347				382572	449637	297423	340989	201898	244663	296472	403343	337384	398935	483355	434206	4909790		8237000	451376	397521	300318		457966	482848	153583	165578			4318670	2265710
O00560	SDCBP	Syntenin-1	362387	541126	325760	1580570		1204554	1055550	2154463	2148590	762044	974860	690794	355887		422370	762044	974860	690794	195144	256991		206384	327074	219673	255362	146964	107119			669786	354583	33415300	29047800
Q13162	PRDX4	Peroxiredoxin-4	605965	534185	600405	334063	301217	339246	519683	382320	436330	425633	585829	463760	527294	570296	600107	630018	793252	626239				750054	591582	616870	660990	500273	587368	557884	471781	797903	1015850	30065700	22737800
P23284	PPIB	Peptidyl-prolyl cis-trans isomerase B	586736	517486	706678				562129	612213	664763	965939	1045550	1594750	2576610	2446290	2544670	360959	445901		4262490	2964580		5270920	5614010	6159230	5328330	6544120	5657750		1251190	697686	648389	4390870	2709180
P01344	IGF2	Insulin-like growth factor II	734423	516607	628955	383328	383249		612021	638922	481162	320981		348754				626709		396210					631664	953723	1406670	631865	734392
Q9ULV4	CORO1C	Coronin-1C	704813	516242	901679	436507	414321	477252	846844	860985	770617	773446	781340	663215	613340	581468	526510	956080		704822	5625650		4247200	512721	631499	706813	428163	806852	649388	1514930	1016150	405121	580351	16371100	10408100
P05556	ITGB1	Integrin beta-1	520530	499474	553897				697065		711983				239755	361145	324150	941604	757930					543251	839204	607319	989463	522247	540537			756787	641901	28255900	16426800
P53396	ACLY	ATP-citrate synthase	550143	486551	609231		69408	38105.1	277619	297097	368134	262333	258878	264032	372174	310518	404256	421258	403176	385415				340336	437524	349334	358357	310078	338948			262337	454138	28319400	25023800
Q01813	PFKP	ATP-dependent 6-phosphofructokinase, platelet type	531533	482058	626241	251845	502891					323088			309285	317046		203443	247380	259028	1523890	2349100	1229430	281848		204766		222659	219595			37048.4		16677300	12457900
P04908;Q6FI13;P0C0S8;P20671;Q9BTM1;Q99878;Q7L7L0;Q93077;Q16777;Q96KK5	H2AC12;H2AC14;H2AC17;H2AC19;H2AC20;H2AC25;H2AC6;H2AC7;H2AC8;H2AJ	Histone H2A type 1-B/E	491349	477697					402429	352624	433819	530913	482730	418086	497585	290117	504418		368946	502876			16209200	424260	822449	823943	823384	1051610	1044140			1788710	1085090	232493000	180610000
P69891;P69892	HBG1;HBG2	Hemoglobin subunit gamma-1	519517	476249	746988	652691	625324																	529807										98121100	93568600
P60842;Q14240	EIF4A1	Eukaryotic initiation factor 4A-I	475845	472659	477757																			196301				199551				635250	567396	75405500	49841400
P0DP07	IGHV4-31	Immunoglobulin heavy variable 4-31	652920	452951	216736	295624	276623	313634	899219	881735	969153	691249	819646	827462	569170	266665	319082	977324	1002880	1152140	5386610	4927940	4194460	621264	476765	567535	411462	484661	471102
P62805	H4C16	Histone H4	383756	445624	336589				506527	521311		651926	744541		624300	720669	557800	784380	489097	1250630	2259650	2670880	2759240	1525520	1168770	1379680	1123450	1428490	831458			6963060	3134810	245511000	225099000
P13473	LAMP2	Lysosome-associated membrane glycoprotein 2		445078	538660	1177570	1069860	1026720		431975	519134	548407	673695	372216	428332	517915	461999		285412	395584		8312270		1096630	1359260	1271970	931449	1048150	934416	2995910	3840680	1216290	1660740	10456100
O43895	XPNPEP2	Xaa-Pro aminopeptidase 2	471742	441006	609048	512944	254126	521615	999868	2180000	2053700	3800170	5555190	4331030	2676400	2907620	2799080	1017810	655084	1058040	10181900	8063680	4882780	1453060	1371640	2024720	1681110	1192010	1467710			8605320	4835050	213719000	347379000
Q13093	PLA2G7	Platelet-activating factor acetylhydrolase	509855	431478	249732	360045	330721		1527940	1777070	1854870	1184280	1286370	1081920	2328040	2492870	1996890	1455230	1225680	1173660				2289390	1984930	2040650	2030310	1835670	2031540			5604350	5346970	9652230	19195100
P02788	LTF	Lactotransferrin	550415	431008	388721							481252	492238	519361	639071	488876	667183		419075	352068				1169920	1000270	902130	1111020	1586190	1584770			2063950	1201140	1785780000	737370000
P49721	PSMB2	Proteasome subunit beta type-2	594397	423480	573088														121200							247117						560052		8659020	1922470
P39060	COL18A1	Collagen alpha-1(XVIII) chain	353659	411043	497840				578879	472681	590966	659745	736510	611282	1139390	854659	835022	487054	658939	587117				2048390	2770350	2210800	1797140	1901700	1980530		536426	5914800	2389730	255285000	223400000
P55209	NAP1L1	Nucleosome assembly protein 1-like 1	432146	410012	355897																										291580			21220800	11508000
O15144	ARPC2	Actin-related protein 2/3 complex subunit 2	515075	405618	299830				256147	249680	214896	244511	321288	209047				224480	289245	309817					513564	322029	348514						402237	8403940	4281230
P58546	MTPN	Myotrophin	446543	398814	525290	461073	464801	482768	294074	179996	140661	293089	225588	165433	283474	319107	273666	274041	200074	208891				271510	258151	238583	349908	430915	404923	934587	943107	191854	699022	6746130	3634910
P14151	SELL	L-selectin	565171	396163	564784	682864	2457930	2382700	941113	1005210	681334	1096730	1243470	1218660	1220800	1047340			912323	700115				895678	1492750	1178730	1568360	1395950	1805050	2352780	1252320	4069360	2924120	2130800	3364370
P15144	ANPEP	Aminopeptidase N	403954	388415	359020	442921	435753	430563	167702	162351	140856	284944	263213	371459	200064	157233	251201	216521	162265	193828				313613	369087	360699	399145	371809	307094	23803	37835	669027	399039
P0DMV8;P0DMV9;P34931	HSPA1A;HSPA1B	Heat shock 70 kDa protein 1A	285826	385245	351226										147012	194933	171026	207546	321436	355490					153908		302692	324613	268980	393898	1069980	999669	1134940	116321000	112286000
P11717	IGF2R	Cation-independent mannose-6-phosphate receptor	267793	383956	405310				13259000	11381600										97620.7										494826	382808		289888	27151100	25219400
Q9NQC3	RTN4	Reticulon-4		379279	246082				235928	201055	176734		113581	123557	325410	200824		211855	295312	265383				406777	220923	308051	385549		372482
Q6UY14	ADAMTSL4	ADAMTS-like protein 4	253431	376925	257026	232279	101839	189417	440546	359940	352925	302496	402820	356108	249099	235608	206581	434971	352923	317076				176868	173818	253131	294927	147468	160194		724982	197276	246792
O15143	ARPC1B	Actin-related protein 2/3 complex subunit 1B	400661	373791	416991		74032.9	80161.6	198520	181085	168018	175386	179083	188674				143891	179673	154754
P06733	ENO1	Alpha-enolase	612749	361924	715412		226325					341531		315901	227963	231854		363118	551072	600077	1866170	1415830	1511670	527101	306524	588847	409803	526772	498821	55550	54796	614518	372902	47444900	41782500
P50552	VASP	Vasodilator-stimulated phosphoprotein	268535	360915	399476	244172		153364	182563		190729	212469	248724	338319	181073	183389	282955	238075	155172	188836				256076	211963	171773	202889	235319	249085	888690	1129190			15834300
A0A0C4DH42;P01767	IGHV3-53	Immunoglobulin heavy variable 3-53		356768	525741	383363		174087	586655	454386	406606		690932	519131	556849	448640	293928	873014		511138	24755400	18690300	12782800	763922	705587	755448	1012580	689751	566088
P78509	RELN	Reelin	314431	348531	374730				242943	198541	252297	235851	162680	240309	304325	302794	291508	329301	199963	225531				550579	411312	414849	364106	398308	431770	121281		2211810	1864780	27104100	21415300
P05186	ALPL	Alkaline phosphatase, tissue-nonspecific isozyme	424832	341222	567452	301110	183689	278841	333810	183545	445897	507880	469724	545365	331730	371676	445809	616315	667840	765553		4729510		244833	392457	212721	788111	515733	563495	163603					1212040
P25786	PSMA1	Proteasome subunit alpha type-1	310942	330578	250548				140772		104698	165842	153081	142295	137614	110190	126272	225406	144214	182035				50709.2	67209.2	53484.2	109681	72026.1		188523	200100			4209270
P06315	IGKV5-2	Immunoglobulin kappa variable 5-2	192502	327159	303929	286849	343842	351932	333822	314219	527253	385859	391886	366441				464454	422722	456394	7681240		14519200	361047	450131	558167			354866
Q9NZN3;Q9H223	EHD3	EH domain-containing protein 3	226521	318516									358710	633963	591691	317997	508423	924073		684848				950002	734141		541182					859404	578163	32263600	20560500
Q8WWZ8	OIT3	Oncoprotein-induced transcript 3 protein	280132	313403	256790																					100106								10800400	6969610
P24821	TNC	Tenascin		290662	79029.4				714039	571561	593675	693409	641112	714052	1327310	1308030	1208840	510728	459669	545719		1907540		1432610	1547460	1293240	1389870	1211650	1311370	296976	819948	2000310	1748200	16413000	16466700
Q16555	DPYSL2	Dihydropyrimidinase-related protein 2	208485	281261									430646	466747	91128.6		151671							79614.1		152538								22983200	17138000
P13797;P13796	LCP1	Plastin-2	276036	270126	113126	599749	565262	496333	786710	943031	691179	1282990	1033690	1321850	798801	593655	611477	1018950	1129350	1154610				1238760	774480	613966	718088	941977	764634	1922500	1769880	2103560		33001600	18980900
P13929	ENO3	Beta-enolase	547127	266947					304277	515127		304955		203488				324231	429319	523447	1666320	1264200	1753230	470651	256968	525784	365916	481178	512592					43682900	39598100
P19367	HK1	Hexokinase-1	323375	265729	349271				205109	150084	252505	223110	213352	156874	193669	163622		223352	256743					297915	224807		335801	199852	201210					5259800	6690730
P61158	ACTR3	Actin-related protein 3		263081	326554				314588		269180	724797	552918	475858		553045	887965	347817	607110	409612					161060	313200	248402	295906	205304	1258350			242730	5352930	6970270
P15531;P22392	NME1	Nucleoside diphosphate kinase A	334355	258666	179995	286688	258969	275320	243658	284284	209241	206443	289062	255816	220206	191944	244971	300379	349316					196312	237504	120273	251991	198898	159405	290702			355379	13325200	11282000
Q92820	GGH	Gamma-glutamyl hydrolase	248159	248509	257957	375872	368547	434633					271810		72373.7	143843	167933	172139	223207					257935		177802	237079	188375		537031	627299	652391	574912	77711300	53053400
P58335	ANTXR2	Anthrax toxin receptor 2	138464	247033	173014	86846.3	170648	150532	220973	291722	497357	409316	434305	237961	451720	412786	496007	297250	225146	296750				391559	221947	168630	182634	174551	177613	149065		243774	208003
P47756	CAPZB	F-actin-capping protein subunit beta	523192	244435	304413																												555218	8797580	11967300
P01814	IGHV2-70	Immunoglobulin heavy variable 2-70	296903	241987		467191		829855	2369230	1423710	1500930	5947710	4770390	3690950	3026940	2804920	2517700	2038160	3594310	4328440	10845200	16479500	13387150	1472000	1972962	3552210	3222410	3256250	2630800			228454	326295
Q14766	LTBP1	Latent-transforming growth factor beta-binding protein 1	110191	241751	191204	151032			52750.8	66695.8	48874.4	127191	124020	116137	74837.9	64573.5	138071	75770.9						277529	183567	232172	151731	127785	73337.6		221985	109113
P11216	PYGB	Glycogen phosphorylase, brain form	201058	238027	288994							259145														103328		43908.5	49568.7					32434000	24496200
P14770	GP9	Platelet glycoprotein IX		235356	182871				448492	689401	504124	467748	422747	561066	888264	638712	892636	1523060	1509510	1487360	12669300	15555100		1509250	1557420	1592690	1547780	1027980	1153470			765285	796177
P08238	HSP90AB1	Heat shock protein HSP 90-beta		228452	178265	64576	71141	70836.1	202973	191718	220904	189031	273455	261718	232288	195818	157632	204379	208450					226481	192729	70628.6	80007.5	227389	220509	331444	311582	1005450	589815	146213000	100525000
P31948	STIP1	Stress-induced-phosphoprotein 1		228430		2208670	3851530	2060680																		297188		143037						8299640	9530950
P60900	PSMA6	Proteasome subunit alpha type-6	181469	227816	187524		129402	121371				94121.3		107339		79045.5	80042.1	52794	88493.6	47361.5									83042.5			283248		3048650	1689810
Q6UXB8	PI16	Peptidase inhibitor 16	148568	223755	456556	544734	909114	952962	120826	107870		229148	154080	160564	154444	263660	223067	41401.4	82478.3	45037				87612	95037.5	72144.1	185380	136658	87451	1069720	874609	415562	690387	3618770
O43707	ACTN4	Alpha-actinin-4	293301	222222	276247	204291	152174	167963	535856	494559	523405	473756	536672	475387	246243	554748	496527	573287	590117	637061				428672	207497	270678	356407	352149	270390	284345	473809	257039	142706	15465800	11681200
Q13642	FHL1	Four and a half LIM domains protein 1	612647	220245	446403			423881	318978	261547		126295	221840		210792		171814	216814		234671				171549	359666	251017	185991	109693
P09493	TPM1	Tropomyosin alpha-1 chain	287695	210253				261138	830388	970791		1492403	1047060	1331670	1461930	1315430		1884900	1645660	1304350	9361720	8154870	6211510		1294970	1136290	993393	624450	936018	1858380	2699300	1381880		4678760	3584180
P31151;Q86SG5	S100A7	Protein S100-A7	207697	207463	155198	860727	991567	724205	756335	896820	904677	1126810	1333520	1082720	1092330	778760	1163080	1279860	1432680	1286440				2745820	2308620	2416200	5470430	3766720	3766480			3203130	3236430	19229100	16748500
P50990	CCT8	T-complex protein 1 subunit theta	211997	206758	303945																													11394400	6904930
P16671	CD36	Platelet glycoprotein 4	404956	201721	387345				757699	747026	872980	635379	579555	829955	1576060	1342040	1210470	1425520	1549920	1553510	4208200	5881410		1743100	1650780	1920310	1509260	2385370	1690360			2639710	2065230
Q8NI99	ANGPTL6	Angiopoietin-related protein 6	221467	200966	338319					221966	390099	325175	261347		218683	363840	232995	111664	167307	185511	179195	116929		378194	360458	361299	372319	202296	221900				504819	3251910	2272280
O43294	TGFB1I1	Transforming growth factor beta-1-induced transcript 1 protein	174233	196486	241010	13400.7	30069	16299.5	50587.3	98462.1	60112	78668.9	90172.1	102329	124648	128466	111352	81596.5	85695.3	93625.2				79666.4	121322	155681	92631.5	75996.6	128562	77294.7	91996.6	50867.4		1198070	1518980
Q8NBP7	PCSK9	Proprotein convertase subtilisin/kexin type 9	209860	192610	188280		62150.7		500706	274984	337840	238346	242476	185784	303775	337623	194893		462761	299856				272331	207899					286883
P49720	PSMB3	Proteasome subunit beta type-3	568646	192094	440814																											315128	458797	1778740	1966420
P07237	P4HB	Protein disulfide-isomerase	204584	185970	218922	127443	70345	113036	465092	444166	466648	325493	390585	409764	559763	577653		377940		421341				514788	449840	550324	508737	495756	451757	593103	1197520	906603	705649	5774390	4211180
Q9UM47	NOTCH3	Neurogenic locus notch homolog protein 3	146772	184313	253701				83839.4	57855.1		452659	433229	415088	61358.8	32049.6	61675.6	53818.4	79558.3	59192.5					63965.9			30312.3
Q01518	CAP1	Adenylyl cyclase-associated protein 1	149295	176709	136928		1189000	1241190	903968	1054970	673659	907703	782563	639682	665616	1055620	1144420	1338700	1323340	1400030				1004560	939346	778231	911703	1187150	1581450	2824580	4967570	1905610	810666	31817700	17441900
A0A0G2JMI3	IGHV1-69-2	Immunoglobulin heavy variable 1-69-2	239920	169619	289507	590994	445693	477432	935523	1177660	820679	618555	892776	871414	441413	577808	760799	1230780	1244210	1305780	15334100	23747200	17977700	1338170	1615160	1828600	1593220	868200	810558			2113550	1256650
P62136	PPP1CA	Serine/threonine-protein phosphatase PP1-alpha catalytic subunit	238932	162867	180187																													9030060	12282900
Q16473;P22105	TNXB	Tenascin-X	222270	151618	227581	413890	247744	421877	397878	357735	338331	538956	584023	400088	230729	282355	257157							260048	401569	242782	241030	279604	293253	1321460	1051510			36837300	33435500
Q9NRN5	OLFML3	Olfactomedin-like protein 3		151614	219407																									411020		243796		41876400	31723900
Q6UX71	PLXDC2	Plexin domain-containing protein 2	81865.1	148377	140758	213297	187534	192432	80065.5	109054	176444	255335	259512	308153	154349	134610	140137	119334	79652.4					157839	61635.9	208724	298773		207076	663168	675650	1466120	990883	28025700	24322900
Q9UNN8	PROCR	Endothelial protein C receptor	171435	142706	194330	987092	764750	909017	310802	289457	302663	336037	495380	382613	349618	301051	307628	304124	403236	393986				494095	320298	354004	356221	446764	498542	1348100	1653750	334530	513044		2969260
Q06828	FMOD	Fibromodulin	138371	131093	168248				288416	265633		257761	197705	215878		233517	219254							244644										92718600	71205100
P50991	CCT4	T-complex protein 1 subunit delta	154619	127637	174782	40218.7		90991	170989	142353	161543	164164		124250	45324	50941.4	34178.1			169473				66838	89762.5	67076.9		40715.3	67417.5		129522	96124.3	118062	13009700	8347380
P14923	JUP	Junction plakoglobin	95829.5	114888	117900	351364	449732	433203	201895	275736	242094	256153	334567	300521	46268.3	34182.9		971006		812514				177669	239306	107485	427343	304888	307079			2787550	1843390	24306200	20426600
Q12884	FAP	Prolyl endopeptidase FAP		109821																												346535		33241600	21392600
P02730	SLC4A1	Band 3 anion transport protein	142548	109289	161951				490305	423063	438051	510481	497127	431163	633934	637966	611279	1519940	1513020	1520330				907246	902638	885009	457898	502989	454708			395817	361220
A0A0C4DH32	IGHV3-20	Immunoglobulin heavy variable 3-20	216676	105764								177222	238589	219261				602712	544265	303096				146552	226885		256317		197689
Q8N3D4	EHBP1L1	EH domain-binding protein 1-like protein 1	82641.5	101759	121914	160467	141681	141692	951590	833192	997111	333204	335674	376931	258614	232079	275391	915738	869052	797607			634534	381158	387793	286274	213740	287014	170189
Q8IY33;Q8N3F8	MICALL2	MICAL-like protein 2	82641.5	101759	121914	160467	141681	141692	951590	833192	997111	333204	335674	376931	258614	232079	275391	915738		797607			634534	381158	387793	286274	213740	287014	170189
P04083	ANXA1	Annexin A1	101159	98878.6																														4628050	4970210
Q99816	TSG101	Tumor susceptibility gene 101 protein	61644.5	93500.9	84464.2	167086	108065	107971	97406.5	996500	1725600	499738	507202	585254	82124.6	81398.4	42766.3	1932537	2359250	1840700	98700.6	63777.3	62220.9	368790	254711	241568	382830	3468990	955156	8623	4768	826096	746007	1699080	1445820
Q9Y6C2	EMILIN1	EMILIN-1	141404	93148.3	65787.9	1012760			214360	148125	249643	784511		847971	482750	600874	679081	243038	208902	331225				261668	231087	244976	277605	267921	329493
P10646	TFPI	Tissue factor pathway inhibitor	99749.3	92686.3	57551.6	533257	573433	511223	297229	367566	447737	265998	304520	284009	386094	426518		210491	130469	182430				393824	498636	323661		82026	91643.8	285957		174322	284346	2732030	1101530
P24043	LAMA2	Laminin subunit alpha-2	32441	87756.9	88002.6				134266		106359	181080	169329		268115	182370	195232							264582	178464	201338	150826	268620	252347			387976	446498	10982400	7904340
P00387	CYB5R3	NADH-cytochrome b5 reductase 3		80134.6	124835				437106	507819	477407	354856	308950	351154	698612	469147	584391		457136	442742				900720	794739	611642	574730	686307	747771
Q09666	AHNAK	Neuroblast differentiation-associated protein AHNAK	119412	59138.5		1341930	645976	452776	1295440	1267650	1074400	1424010	1166320	1125550	1648210		1434301	203513	203055					1230880	821958	687931	1060300	785049	968868
Q08043	ACTN3	Alpha-actinin-3	61500.2	56980.1	69436.1	77871.9	79846.7	73886.4	666091	521938	592834	245557	251492	186895	152607	136470	92652.2	495811	533558	456132			556648	221122	220503	158664	102435	127234	104762
Q9GZV4;P63241;Q6IS14	EIF5A;EIF5A2;EIF5AL1	Eukaryotic translation initiation factor 5A-1	60175.2	50160.1	31640.7				70576	53801	59052.3		90921.2	64044.9	118283		133667		60839.4	39759.7				23783.5	25740.4	30217		53300.1	48811	229358	161837	95080.9	123547	21354800	10831000
P52848	NDST1	Bifunctional heparan sulfate N-deacetylase/N-sulfotransferase 1		42634.9	33492.4	60681.1		86670.7																287784	563073	736660								3291590
O95497	VNN1	Pantetheinase	32353.9	36001.8	51628.6	75370	47764	75758.3	35615.8	26102.6	31999.7	36145	17950.9	24445.1	38820.2	58537.1	54339.7		25845.7	23041.9				58117.7	45177.8	45967.7	75694.7	61462.9	65123.4					4118870	3455600
Q14974	KPNB1	Importin subunit beta-1	21130.3	21767.8	17012.9	24444.3		25792.1	69407.3	71306.1	62141.8	51945.5	67177.3	60278.7		59745.8	71386.7	51562.3	34966.2					102416	95723.8	61858.8	79140.4	51022	49055.8		60366.1	129475	127053	11774900	8898210
P0DTE7;P0DUB6;P19961;P0DTE8;P04746	AMY1A;AMY1B;AMY1C	Alpha-amylase 1B	33241.8	19897.8		22357	38348.2	49759.5				74045.9	71205	63184.2	46836.9	61869	63374	50246.4	39813.2	70056.5				417438	361487	346548	52619.6	43844.4	56161.6	11312500	183813	1291760	982205	92534900	55775100
			685	713	683	607	608	612	656	651	656	662	669	667	656	648	652	646	649	642	519	522	519	673	673	663	658	666	666	579	582	620	623	580	586
P12821	ACE	Angiotensin-converting enzyme																															228772	24053500	18748100
P22303	ACHE	Acetylcholinesterase																																22898900	19890300
P21399	ACO1	Cytoplasmic aconitate hydratase													1883300		1105780				2292970						1738690							1509710	1139230
P62736;P68133;P68032;P63267	ACTC1	Actin, alpha cardiac muscle 1																				25063600			2998990	3637960	5175200						5858980	131916000	129187000
P11766	ADH5	Alcohol dehydrogenase class-3																																13816800	11681300
P55263	ADK	Adenosine kinase																																62076900	32853300
P02771	AFP	Alpha-fetoprotein																														9141070	10202500	1580470000	1145650000
O00468	AGRN	Agrin									637123									223134			1077000		469736							1749220	251906	26904300	20998000
P23526	AHCY	Adenosylhomocysteinase																											546720			1796070	2120430	152956000	160075000
P14550	AKR1A1	Aldo-keto reductase family 1 member A1																														270981	215660	52374100	48990200
P15121	AKR1B1	Aldo-keto reductase family 1 member B1																														270973	215654	50968600	50349400
O75891	ALDH1L1	Cytosolic 10-formyltetrahydrofolate dehydrogenase																														569594		31868000	24307500
P49189	ALDH9A1	4-trimethylaminobutyraldehyde dehydrogenase																															209548	26313200	24495800
Q9Y5C1	ANGPTL3	Angiopoietin-related protein 3																																21454900	18091900
P02655	APOC2	Apolipoprotein C-II				10496100	6224140	8348760	43551300	53649500	48325500	48431300	50585300	39008300	38731100	31089800	34454500	31069500	30619200	43593000	15208600	10244200	11800400	40433600	44888400	57911900	9000850	8349450	11020700	24879400	29213900	63473300	50188200	44912600	18445100
P61204;P84085;P84077;P18085	ARF4	ADP-ribosylation factor 4							463051		646921											14768400		294337	207487	175170	144025	134856				395759	623849	36575600	21542700
P62330	ARF6	ADP-ribosylation factor 6																						118296	110413	112128						394723	294437	32117600	21410400
P53367	ARFIP1	Arfaptin-1							696094	535782	538576	304535	626681	683034	371035	337350	401729	656380	550974	322180	6362510	4744600	3398910	565872	725950	575870	746574	251229	641030	1004870	523303	375479	404947
P05089	ARG1	Arginase-1																220943	305868	357484						101892		83047.9				910549		11290800	11222200
P59998	ARPC4	Actin-related protein 2/3 complex subunit 4							434255	524423	709842	394803		427401	514978	872802	1319170	682020	495832	451455	2831000	2848360		1094990	1058340	955902	809395	933753	419232				521735	10359300	17276200
P49407;P32121	ARRB1;ARRB2	Beta-arrestin-2													253598		332692		511762	416881	878319	689958			1122370	879617	1232030	1157100				74388.3	70632.9	6262190	8092100
P04424	ASL	Argininosuccinate lyase																						2156250				1109870						19157600	16835900
P00966	ASS1	Argininosuccinate synthase																																99362900	73771100
P31939	ATIC	Bifunctional purine biosynthesis protein ATIC																													1410320	486891	238612	49447500	37230900
P05023	ATP1A1	Sodium/potassium-transporting ATPase subunit alpha-1																										116076						10810200	9153370
P06576	ATP5F1B	ATP synthase subunit beta, mitochondrial					260901	302919	1126600	1172070		807615	945102					1309680		1562200			5727530	3370030			4438510	3669330	2445840	870215	44926300		2837920		1480970
P15291	B4GALT1	Beta-1,4-galactosyltransferase 1				50380.7	36419.7	37097.2				104689	103775	55538.1																176519			278266	49324200	60242700
O43505	B4GAT1	Beta-1,4-glucuronyltransferase 1														1662540	959869				4106540	3264740		1771920	1443190	2317360	1614750					703779	475111	27949700	31017100
O94812	BAIAP3	BAI1-associated protein 3							3928750	4093260	2079300	3103380	3808560	3057720	836899		734463	3721510		3383424	21379900	10769200	11917720	6923300	7776010	9803830	2116200	2529340	3952140			2864960	3848550	1005110	1702250
P30043	BLVRB	Flavin reductase (NADPH)																			902505											232824		46595900	32424900
Q9H8M2	BRD9	Bromodomain-containing protein 9																														73211		3444910	7862080
Q10588	BST1	ADP-ribosyl cyclase/cyclic ADP-ribose hydrolase 2											1090060	1131990	916818	1666200	1537390				1297230	1082110		3562770	3446540	2997230	3609100	2792050	4785840
P00915	CA1	Carbonic anhydrase 1	570872		554023	4344680	4136770	4712450	2236970	2122570	2793860	10742200	11265400	12496200	25950800	26204600	23941800	918707	1154570	1110970	64825400	86932900	70561900	54772500	56406600	48912400	55057000	56159500	61826800	17520800	14107700	6323250	2852970		2481330
P00918	CA2	Carbonic anhydrase 2				944066	1053160																	430820						4825180	4194690
P07451	CA3	Carbonic anhydrase 3										167609		178870	116373	169619	186571				11478200			529401	390772	427118	418712	489856	389594
P54289	CACNA2D1	Voltage-dependent calcium channel subunit alpha-2/delta-1																											213844		2460140			14129100	9760930
P27797	CALR	Calreticulin	373267		275763	276460	331471	242104	255556	156016	217317	181190	113909	169520				231418	276942	285928				129181	125879	106348	172762	205257	180179	455014	380204				8330200
Q86VP6	CAND1	Cullin-associated NEDD8-dissociated protein 1																														761382	800377	16592200	11569200
Q8IYE1	CCDC13	Coiled-coil domain-containing protein 13							551501	418430	532434	668431	1214630	798698		512465	577342	527203	429287	454379	6112120	8990140	7032200	1259510	2084470	1557990	243978		349038			90630.6	110032
P16070	CD44	CD44 antigen	319366		475948	1503670	1289350	1355710	173285	364342	197440	513100	586737	430788	228228	387417			279921	296092	3757620	5825970	7956590		817527	879338	463490	446438	778597	1522390	7767650	2907860	5332840	39325500	37491300
P13987	CD59	CD59 glycoprotein																						130123	129191		185663	87752.2	159364
P60033	CD81	CD81 antigen							73846		108020										382895	438843	641211	635924	948601	862543	882895	1605870	1736090					4239390	4111850
P27701	CD82	CD82 antigen													6122928		5350610				137773	119856			152032		110589			79580	49122.5			220623	108823
Q9UIB8	CD84	SLAM family member 5				12244000	12954900	20484900				11345700	15751000		15115000	18195800		19322300	18440000	18015400		34959500	36472900		7801430	9997010	6979360	7373510	9025640	467290000	365924000	17800500	20854400	95959800	46666300
P55287	CDH11	Cadherin-11																																30537400	22374100
P33151	CDH5	Cadherin-5				889418	875283	1281520	872784	1011500	443416	1084940	895013	735064	312195	360488	439133	1652129		1530300	7144080				675085	1503880	1327030	1209940	749039	1938510	2371370	1343890	1149470	107144000	84930500
P55285	CDH6	Cadherin-6																															648755	13764900	9863040
O14735	CDIPT	CDP-diacylglycerol--inositol 3-phosphatidyltransferase																26023.5		22344.9				47978	56413.2			29121.5
P11597	CETP	Cholesteryl ester transfer protein							845186	708540	911734	798754	685513	617693		1004070	1367554	531706	567918	828841				465394	663180	779327	508812	614681	349901	1719100	1359980	1321400	1258880
Q02985	CFHR3	Complement factor H-related protein 3										286573	236339	438005				407112	333071	362296				279833		244670		233247				80065.7	103720
P36222	CHI3L1	Chitinase-3-like protein 1																														1854090	1566240	5705600	3124580
P12277	CKB	Creatine kinase B-type																										901896						27686400	24488300
Q9Y240	CLEC11A	C-type lectin domain family 11 member A																																75380700	75609500
Q12860	CNTN1	Contactin-1			81399.3	123585	233407	127445					290537	228548																		370402	440872	78395800	52823800
Q99715	COL12A1	Collagen alpha-1(XII) chain							6320000		7556470				358750			1889650		1321150			8932560	759681		904851						610637	652108	101600000	85840000
P02452	COL1A1	Collagen alpha-1(I) chain							49769.4	28577.8	31388.4	37248.1	46089.6	26626.9	95533.9	112681	117887		40984	37375.2				25947.9	29416.4	27769.1	77874.5	59987.8	58566.6			286080		20067800	10506500
P08123	COL1A2	Collagen alpha-2(I) chain																																31741700	24882400
P20908	COL5A1	Collagen alpha-1(V) chain																																42200000	49539000
P12110	COL6A2	Collagen alpha-2(VI) chain							455696	564934	379454				1357700		849852		549012	449088	699192			1512130	1663200	1397270	777972	1221660	1177650			2530060	1156580	79142900	56072800
P12111	COL6A3	Collagen alpha-3(VI) chain							249927	323403	215827	209028	371899	359984	332177		299283	291172		387038	1860000			326786	392324	397398	238664	290051	231943	757956		836386	796428	35528100	29220600
P31146	CORO1A	Coronin-1A										190290		261632	78011.2		116253							181427	196992		262462			667013	646052	863599	751558	53317300	38380900
Q14019	COTL1	Coactosin-like protein																																7976690	6836870
P54108	CRISP3	Cysteine-rich secretory protein 3				10867800	27166400	6636190		1938500	2624080														761138	907763		2142900	3316240
P21291	CSRP1	Cysteine and glycine-rich protein 1							10844.6	10674.2		5900.49	22389.3	14669.5										29122.7	30131.6	13984.7	14941.2	12978.2	19300.4
P01036;P09228;P01037	CST1	Cystatin-SN																			4145000	3039860		1081190	1167450	576204		172286						5287490
P01034	CST3	Cystatin-C																				1281170			297086	410875	1015520	639514	1033620	4942290	5900410	2254110	2208600
P01040	CSTA	Cystatin-A					1300560	1520100				1694040	1318430	1437350	1212280	1374790	1193110	2434130	2216710	2402620	26000600	34492800		3217020	3179510	3549690	3523470	3868580	3803840			3858010	3536180	13229100	11487900
P07339	CTSD	Cathepsin D																258142		219169							453204	367626	424808	458442		2086770	1709770	12562700	7627070
P99999	CYCS	Cytochrome c						94332.6	70918.1	54848.1		220360	282610	204781	647750	555126	603851	33219.1	26683.7					892275	889433	767168	1540170	1309650	1236410	204299			88735.3
Q14118	DAG1	Dystroglycan 1				23996800	21363600	25076100																					7290850			9712050		36371300	101340000
P81605	DCD	Dermcidin							3984150	2338400	3004200	422110	594757	456774	1336440	1475110	1449209	1905150		2444220	1882690		918266	1080010	1535820	1548700	1874770	1149480	2655680			369966	279119	6103500	1487040
Q13838	DDX39B	Spliceosome RNA helicase DDX39B																														69377.9		12170500	6991730
Q7L014	DDX46	Probable ATP-dependent RNA helicase DDX46					682543	437740	1414818	1604950	1037110	1705760	1105290	824013	1043800	1030160	551341	1238080	1145020	805354	10340100	6771010	6540890	1570800	1908820	1680800	1531510	2766320	2560750	339666	249930	1482730	1425480
O00429	DNM1L	Dynamin-1-like protein	683828		749965			51735.2	259546	267437	373667	207417	181694		246577	267066	255311	189310	338573					365475	388010	254261	269266	272724	231323	434417	378071			15617600	10039000
Q08554	DSC1	Desmocollin-1											247659	196279				453113	309299	603526					596015			66645.8			4519380
Q02413	DSG1	Desmoglein-1				1177380	786219	1104650	380407	677056	402092	453296	271094	265605				1902220		1609500			345372	443440	337752	532987	582561	510422				1710680	1449840	15160800	17361200
P15924	DSP	Desmoplakin						671807	122220	125167	111874	239035		398068	199147		70431.3	371323	391066					207079	179100	101887	190131	222009	178753	195282		1989540	1798830	13176900	10315300
Q14204	DYNC1H1	Cytoplasmic dynein 1 heavy chain 1																																10363600	7297460
P68104;Q5VTE0	EEF1A1;EEF1A1P5	Elongation factor 1-alpha 1																	572883	508790							630095					409458		66302100	47902400
P26641	EEF1G	Elongation factor 1-gamma																						369687		329961	323941	480024	437030	564237	1088890	98154.5	90559.7	10053300	7563570
P13639	EEF2	Elongation factor 2																											126101			2904390		54803700	40410700
O95834	EML2	Echinoderm microtubule-associated protein-like 2																																47795200	41444200
O94919	ENDOD1	Endonuclease domain-containing 1 protein																						6310.08	16403.3	15367.5	2892.84	3782.63	6381.62
P16422	EPCAM	Epithelial cell adhesion molecule																																9756120	9479480
Q93063	EXT2	Exostosin-2															336586			187951														18387100	13595500
P15311	EZR	Ezrin																							182677							533648	415778	56182300	44266800
Q9Y624	F11R	Junctional adhesion molecule A																						1347510	1001150	1275670	1132380	540715	1292530				600457
Q96RI0	F2RL3	Proteinase-activated receptor 4											65217.3	88893.4		249486	211073	223401		192941				538413	298789	411982	227867		224814					6518840	5862340
P07148	FABP1	Fatty acid-binding protein, liver																																2009760	1915730
P49327	FASN	Fatty acid synthase																								173894								8470670	9269560
Q6V0I7	FAT4	Protocadherin Fat 4																																14511200	9345730
P09467	FBP1	Fructose-1,6-bisphosphatase 1													930967	874952	1214630	842534	874983					515333		619312	238834	264156		5073930				12854900	15081600
O00602	FCN1	Ficolin-1			264430				359233	202900	324133	296527	312166		139699	155636	143436			178507				107900	51755.3	48367.7	117276		92290.5				339716
Q02790	FKBP4	Peptidyl-prolyl cis-trans isomerase FKBP4																																15955600	13490200
Q5D862	FLG2	Filaggrin-2				394686	127210	439003	315295		437155		271520	416619				1585740	1176730	1056850				431605	532287		447827	686311	355039			3272990	2533800	19296000	12551100
P04066	FUCA1	Tissue alpha-L-fucosidase										3750610	2723740		2993020		3475400				17034100		11339200	3451150	3454440	3686860	5008780		3769460	190479000	100151000	5448220	3078240	11442200	10540200
P48506	GCLC	Glutamate--cysteine ligase catalytic subunit																																22416400	14411800
P31150	GDI1	Rab GDP dissociation inhibitor alpha																252194		139688				159472	140351				264244					7315370	5223580
Q04760	GLO1	Lactoylglutathione lyase																																9775140	8152850
P04899	GNAI2	Guanine nucleotide-binding protein G(i) subunit alpha-2								167113	129589				443002	373579	609871	443291	515584		2724070			663335	603655	666845	608114	757739	881894			1156420		19284700	14696300
P00505	GOT2	Aspartate aminotransferase, mitochondrial													447424	427670	342491				2890750			318408	471228	457589	603526	494160	530750	1804490	1794860
P08263;P09210;Q7RTV2;Q16772	GSTA5	Glutathione S-transferase A5																																12774600	14593300
P09211	GSTP1	Glutathione S-transferase P																										341461						38432700	25642300
P16402;P10412;P16403	H1-2;H1-3;H1-4	Histone H1.4																																9909850	7611170
P10412	H1-4	Histone H1.4
Q96S86;Q86UW8	HAPLN3	Hyaluronan and proteoglycan link protein 3																																14236300	13553600
P04439;P01893	HLA-A	HLA class I histocompatibility antigen, A alpha chain							406229	386554	422282	389596	259405	487916	571602	489137	607988	478664		467814	7512010	8746250	9960830	816036	600675	973731	591224	623395	469869			1632190	989124	17844200	9066380
P10321	HLA-C	HLA class I histocompatibility antigen, C alpha chain							235818	129773	168744	218076	212700	200259	546047	502428	458305	218457		226319				456568	405787	491502	663709	384302	386000					5262330	8086840
B2RPK0;P09429	HMGB1	High mobility group protein B1																												217585				11583400	10093200
P32754	HPD	4-hydroxyphenylpyruvate dioxygenase																														371283		50891100	37872800
Q86YZ3	HRNR	Hornerin				279106	140257	227847	100157	109153	106626	111818	151430	114671	68500.7	73908.9	48494.7	367626	304332				412941	296386	202751	137139	177560	158572	140264			167463	118782	1148340
O14792	HS3ST1	Heparan sulfate glucosamine 3-O-sulfotransferase 1																														306405	239762	75679700	53396100
P48723	HSPA13	Heat shock 70 kDa protein 13																																58957800	58504900
P48741;P17066	HSPA7	Putative heat shock 70 kDa protein 7				429410	522850	456847	1003870	818530	960029		1186630	1433340	593967	407885	482000	1174810	942483	793356				238327	268419	239738	209328	270450	476106	318299	465948	117383	137000	6679540	4910620
P04792	HSPB1	Heat shock protein beta-1					238086	172876	417610	478072	432723	302785	474251	252003	558103	348037	350781	391651		506250					348597	599375	602183	389919	367710	306158	657333	1239230	752976	8510120	6383630
Q5T013	HYI	Putative hydroxypyruvate isomerase				503802	857421	906328	5978010	9728040	8832490	6061470	9747890	9811740	4376110	5198240	2305130	6821600	7134970	3000480	17472900	21146200	16350820	9173080	16386500	11361500	11138600	15935000	29071200	4071580	2353970	1479170	862069	667701	1260030
O75144	ICOSLG	ICOS ligand				196848	253639	211252																		43842.1	79711.8	151809			545532		224023	20611800	19781500
P24593	IGFBP5	Insulin-like growth factor-binding protein 5						2628900	3502040		2714640		2001960								11863700					1878180		5374650	6527860	2074330	19706800	1141470	1453880
A0A0B4J2H0	IGHV1-69D	Immunoglobulin heavy variable 1-69D	249866		287003	585882	441837	473302	927430	1207650	835303		902216	863877	437595	576270	769588	1265470	1287740	1339400	16250300	25166000	19051800	1371300	1658580	1834700	601280	860690	562335			2095270	1331730
A0A0B4J1V1	IGHV3-21	Immunoglobulin heavy variable 3-21							902439	1039260	1338840	2253580		1204260	1296670	1072490	1330070	1112650	1027580	1100350	43499200	39369700	27588400	1617840	1525600	1313660	1448750	1633480	1441700
P0DP02;P01768;P0DP03	IGHV3-30-3	Immunoglobulin heavy variable 3-30-3																			78322600	85904100	60046300	1495780	1891080	2770470		1296990				4686620	2406010		5946100
P01763	IGHV3-48	Immunoglobulin heavy variable 3-48										751921		453105	469239	701713	933158			498710	21403900	34688600	19548600	916295	1079140	791242	796767	705187	824642
A0A075B7B6	IGHV4OR15-8	Immunoglobulin heavy variable 4/OR15-8 (non-functional) (Fragment)							618212	323943	487248	245898		156823				566088	676779		783807	639800	367039	514411	506212	326259		303128	346936
P01614;A0A087WW87	IGKV2-40;IGKV2D-40	Immunoglobulin kappa variable 2-40				1721150	1469830	1640590	1918240	2312790	2510470	2015430	2764660	2555530	2101810	1952230	1109220	2732630	2861040	3017300	21174500	27508300	22610500	2124450	2351730	2111380	2015470	1735980	1599560			851363	598744
P0CF74	IGLC6	Immunoglobulin lambda constant 6													88955.6	130583	151551							215375	253725	403369				129667	127022
A0A075B6I4	IGLV10-54	Immunoglobulin lambda variable 10-54								479594	362266	229314	278868	309839	417908	524750		454518	539138	311977	482049	609130		1464910	1980270	845563	1150690	1130350	1208440	23731.3		59500.8
P01718	IGLV3-27	Immunoglobulin lambda variable 3-27				809372	863992	818281	2053730	2476954	2082860	682398	567146	915130	1482980	1727220	1448070	569941		538346	802570	508813		1320250	452562	1336130	1191600	773367	624626
A0A075B6K6	IGLV4-3	Immunoglobulin lambda variable 4-3							177541	247131								133831	154399	189312				299111	252149		247305	317680	148383
P04211	IGLV7-43	Immunoglobulin lambda variable 7-43					676248	501051	1781438	2513730	1433770	1670420	2134990	2466440	1234080	1470180	814126	3548050	2219930	2955240	7628480	6845440	5343080	2837790	1824590	1477750	1793292	3463520	1763190	578915		654092	625338
P46940	IQGAP1	Ras GTPase-activating-like protein IQGAP1																																15465200	10030400
P17301	ITGA2	Integrin alpha-2																						296717	150155	263412	288042		294612					9666980
P26006	ITGA3	Integrin alpha-3																																15252400	10985400
Q5T750	KPLCE	Protein KPLCE														267814	223941	1703950	2584980	2056870		950032			484157	619756	714209					8067790	6017950	35915500	43642400
P19012;Q99456;P13646	KRT13	Keratin, type I cytoskeletal 13								183256		230883	140334	213881				757568		516227				137712			256931		308658					26736900	19799400
Q04695	KRT17	Keratin, type I cytoskeletal 17				528385	350830	384263	599260	683387	1099560	416791	511423	415450	909062	404791	605243	271977	347738				1311510	217853	274432		710566	399450	338076			1561120	713124	5651310	9226230
P12035	KRT3	Keratin, type II cytoskeletal 3				42455100	4382460	1404440	8721140	6053010	7030570	3015850	4742510	3081110					14333600	15334100			9179930			2194050		2361300	3793920			6582340	8765340	21812900	19301800
P19013	KRT4	Keratin, type II cytoskeletal 4																																6351570	7515980
P04259;P48668	KRT6B	Keratin, type II cytoskeletal 6B				2545540	1996980	1488370	2709170	1828230	2799640	3727960	2636330	3438600		601462	713419		1210910	1721130			6682970		458470	440238	1188810		1627590					4986030	8300470
P19013;P05787;P08729;P14136;Q6KB66	KRT7	Keratin, type II cytoskeletal 7					1141020	1043520	3309830	5222650	4128230	3087780	3422400	2147950	2587980	2532080	1985740	26202600	26206500	23225800	60143200	70876500	47040100	8037880	7945110	8086390	9702680	9453420	4505860		1391250	62952100	51271400	263136000	190078000
Q86Y46;Q3SY84	KRT73	Keratin, type II cytoskeletal 73			1176430				5807940	797013				4406130	7847478	8868880		4446360	5051880	5168190	19417500	37120900	28332800	1313200	1530830	1780420	1155710	1403950	1048590			24317300	15905600	116711000	78843700
Q7Z794	KRT77	Keratin, type II cytoskeletal 1b																187942		202000												1183470	485775	5121660	5919990
P78386;O43790;Q14533;Q9NSB4;P78385;Q9NSB2	KRT81;KRT82;KRT83;KRT84;KRT85;KRT86	Keratin, type II cuticular Hb6																1523750	1086500	1102760	3461770		6791100	537080	354511	350870	970119		663412			6987880	6424590	29135900	25031700
O15230	LAMA5	Laminin subunit alpha-5																										22298.2						21262100	15602800
P07942	LAMB1	Laminin subunit beta-1					40338700	48263100							495630	909239	577336						28956900	360057	633305	393815	319751	554820	468256			7590830	1072110	141011000	102025000
P11047	LAMC1	Laminin subunit gamma-1							363456	321943	71390.6	514994	504948	358181	481796	556125	791141	150306		236002	1671430			563353	667815	410367	643125	561069	738630			481565		16403600	21357500
P11279	LAMP1	Lysosome-associated membrane glycoprotein 1													586652	529570	398624							1384750	1264760	1434400	1566880	976519	1318180					4545690
P31025	LCN1	Lipocalin-1													704673																	6543230	6963860		13858700
P80188	LCN2	Neutrophil gelatinase-associated lipocalin											56990.6	78804.1	117616	157632	125525		33808.5	20837.8	4754170			341573	435263	368318	471107	466799	377383	140885
Q9Y4K0	LOXL2	Lysyl oxidase homolog 2																																19375100	12800200
P09960	LTA4H	Leukotriene A-4 hydrolase																																12915400	9775920
Q9NR34	MAN1C1	Mannosyl-oligosaccharide 1,2-alpha-mannosidase IC					1033760	683546	4098010	4675110	2345520	3320390	4214280	5502460	2429080	3091980	4333630	2797800	2544900	4724780	34915900	27793400	33203800	4284850	5261330	3029910	4234990	3022060	4300190	2391470	4579610	859868	751996	1453430	787109
Q16706	MAN2A1	Alpha-mannosidase 2	297389		413986	165658	117066					273547	300156	240740	184403	173894	242447	430188	283225	451206					270752	307403	66517.9	204709	171726		172260		1278720	10848800	6017650
P49641	MAN2A2	Alpha-mannosidase 2x	1117670		1141200		2277630	3576300						4552840		4556660	4431440			4395080		10490600	12517900	2992190	2901800		2571200		2486710	10186000	8551980	5262810	15974300	64856000
P31153	MAT2A	S-adenosylmethionine synthase isoform type-2																															179732	40619400	36771500
P02144	MB	Myoglobin										29490.8	33332.1	26029.3	60682.7	63067.1	83032.3				1277580			284456	249709	183901	232399	300275	268216	196105	169235		77065.5
P40925	MDH1	Malate dehydrogenase, cytoplasmic																																8603610	4757740
P40926	MDH2	Malate dehydrogenase, mitochondrial				812031	1063410	1067490																							234108
P48163	ME1	NADP-dependent malic enzyme																																30523900	24756200
Q08431	MFGE8	Lactadherin																														1515820	1714560	80748600	59178700
Q9UBG0	MRC2	C-type mannose receptor 2																																36822600	33647300
P19105;O14950	MYL12A;MYL12B	Myosin regulatory light chain 12B				1002970	826167	909190	1800410	1643530	1490710	1390150	1291920	1205190	1899600	1933840	1948570	1521240	1508680	1740230				2295320	1883540	1906190	1757570	1746240	1560680	1586150	939618	3015730	869732	4266020	3376270
P13591	NCAM1	Neural cell adhesion molecule 1				126476	187099	193424															2779860									2039440		37532800	22552400
Q92859	NEO1	Neogenin																																10198800	11857600
P14543	NID1	Nidogen-1							198490		262590				241387	239648	105127	287583						490561	312499	445184	397876	397441	318541					19454500	22827300
A6NEC2;P55786	NPEPPS	Puromycin-sensitive aminopeptidase																														537961		19662500	17270400
O14786	NRP1	Neuropilin-1																												714152	1197970			3342230	3377870
P20774	OGN	Mimecan																														390301	517168	102646000	79583500
Q99650	OSMR	Oncostatin-M-specific receptor subunit beta	5279470		12124100							9301750		9466770	7808400		6766450	7171120			96685400			6252150		5763030	6333250		7181640			14141000	9062510	66874100	86816200
P11940;Q13310	PABPC1	Polyadenylate-binding protein 1																																4819130	5479140
O76074	PDE5A	cGMP-specific 3',5'-cyclic phosphodiesterase													273761	323453					1874060											328069		9181290	8205740
Q5VY43	PEAR1	Platelet endothelial aggregation receptor 1										11951.1		9974.37		32910.8	64410.3		45580	31270.4				17559.7	15669.6
P30086	PEBP1	Phosphatidylethanolamine-binding protein 1										8651730	7448794		778243	758818	852564				7547630			1750710	1589010	1474170	1677000	1664080	1443410					20684900	15167900
P16284	PECAM1	Platelet endothelial cell adhesion molecule													380100	417730	545471	446061	436002					647468	622894	1261730	965086	717992	556322
P10720	PF4V1	Platelet factor 4 variant													137267	130089	93738.3							140737		156507			152010				265299
P18669;P15259	PGAM1	Phosphoglycerate mutase 1				569153	359230	685745																				285951	298890		535606	590449	346939	40603900	20840200
P52209	PGD	6-phosphogluconate dehydrogenase, decarboxylating																															1218140	44065300	45296900
P07205;P00558	PGK1	Phosphoglycerate kinase 1											356589	335645	334580	291008	383582		306655	332276	10264000	10372100			279467		470204	542491	506723			2638530	1129420	160195000	160387000
P36871	PGM1	Phosphoglucomutase-1																																36278600	25884700
P12273	PIP	Prolactin-inducible protein				598591		574890	473952	612206		503184	343914	336273	388238	495242	503708	723667	731594	701954				955231	1295150	1166350			618463			2309610	2694870	17562500	13098700
Q02809	PLOD1	Procollagen-lysine,2-oxoglutarate 5-dioxygenase 1																																17096400	9448920
P00491	PNP	Purine nucleoside phosphorylase				299808	434405	255836		242953	324808				142439	252717	174888	319239		276017				129454	260573		166505	127492	185409					16219200	11243400
O00592	PODXL	Podocalyxin																									36027.5
P30405	PPIF	Peptidyl-prolyl cis-trans isomerase F, mitochondrial											115876	115666	121109	231100	191971							491190	372166	336436	473084	351112	461519
P30153	PPP2R1A	Serine/threonine-protein phosphatase 2A 65 kDa regulatory subunit A alpha isoform																																10817600	7672480
P13727	PRG2	Bone marrow proteoglycan	1230510		1104900	5646530	3274960	3627100	7134810	8596660	6089010	8080570	4571780	7871410	4683600	3470590	2551670	3978710	5530610	5879520		7104100	5995890	4056550	2770610	3150140	4738510		5314190	19713800	27340800	66882000	17948600	53098000	54006500
P02810	PRH2	Salivary acidic proline-rich phosphoprotein 1/2																						17008.6			299132	190009	265740
P28066	PSMA5	Proteasome subunit alpha type-5																					5034750											3497380	3733670
O14818	PSMA7	Proteasome subunit alpha type-7																																	3712660
P17980	PSMC3	26S proteasome regulatory subunit 6A																																6691910	5702280
Q16401	PSMD5	26S proteasome non-ATPase regulatory subunit 5																																11233700	9423110
P41222	PTGDS	Prostaglandin-H2 D-isomerase	837298		1761910	2042150	1501130	1661000		778715	884822	1279910	1489747	1668560	1451610	1007340	1001810	952646	1006370		1555170			3530980	4277710	3616450	4535150	3838270	3638600	5508650	2550530		853322
Q8N8N7	PTGR2	Prostaglandin reductase 2																																6094540	3715610
Q12913	PTPRJ	Receptor-type tyrosine-protein phosphatase eta	253778			868011	420631	626604	1785340	1021330					1219280									773838	953692	1024250	985181	944280		2046770	2237980
P62491;Q15907	RAB11A;RAB11B	Ras-related protein Rab-11A													1287142	1040630		455893		672846					573729	694724	342126		275920		1406250		1999010	41323500	32519700
P62820	RAB1A	Ras-related protein Rab-1A										426178		323827											498138		723979	610182	631850	536503				20828800	13515500
P61019	RAB2A	Ras-related protein Rab-2A														289890	228861																	11323700	8088970
Q9NW64	RBM22	Pre-mRNA-splicing factor RBM22							1085380	918201	1298250	1148980	718130	1073720	1121370	1106580	1091930	1728540		1987140				1677570	1524270	1540170	2455070	1699020	2145060			970846	948045
P09455	RBP1	Retinol-binding protein 1																																20075000	17773500
O95980	RECK	Reversion-inducing cysteine-rich protein with Kazal motifs	3830850		4284630	5530620	7411200	5767050	4267090	4826350	5013880	3447110	5610920	6277350	4959060	6695060	6049900	5367190	3405740	6089900		5317920	5662380	2951330	4384740	2117240	3680720	3057890	5361080	21543400	25687600	9009120	15903700	50574000	58923500
Q15493	RGN	Regucalcin																																53047100	37268600
P07998	RNASE1	Ribonuclease pancreatic										728866	738275	525598	820061	1305220	1037010							1996270	3282210	2823720	2639580	3536780	3321620
P13489	RNH1	Ribonuclease inhibitor																			4235850									1154880	218737	886083	1095980		2015560
P18124	RPL7	Large ribosomal subunit protein uL30																																10465900	6207110
P0CG47;P0CG48;P62979;P62987	RPS27A;UBA52;UBB;UBC	Polyubiquitin-B	992357		1068040	664431	1130650	1299530	3208700	2765650	2044790	4574420	4085620	5342290	9550200	7952810	8963450	4904260	3928030	4222180	23614400	18154400	12726340	21897100	21993600	18500300	24843300	31288700	31562600	974658	3555430	6881980	5077860	112680000	106134000
P23396	RPS3	Small ribosomal subunit protein uS3																																11485500	8987480
P08865;A0A8I5KQE6	RPSA;RPSA2	Small ribosomal subunit protein uS2B																																14354200	10882200
P26447	S100A4	Protein S100-A4				2967820	2737930	4351890	14985300	16740400	20034120	28032100	34610000	36151670	3470420	3409750	1895990	4289100		3530860		8731100	4869200	8133970	5509590	4856410	3981140	5294610	4243890	8895110	7843900	1011620		64811200	18370700
P06703	S100A6	Protein S100-A6																			519165				152184	137431
P49591	SARS1	Serine--tRNA ligase, cytoplasmic	163221		226274																				67679.7									7250100	5237120
Q6UWP8	SBSN	Suprabasin							110069		62047.4				264189	248115	214557		281118	274947			3920830	77654.8	107710			544994		49672.2	132288
Q9UHD8	SEPTIN9	Septin-9																																15652300	13639400
Q86U17	SERPINA11	Serpin A11	11780400			66211000	36987200	30754000	36307200	27173800	55281400	17945100	14138000	11246000	43702100	52047600	46442700	48403600	48793100	46470700	50445300	36303000	46001500	68292000	52990600	45458400	14049700	32948300	16188800	26020200	15808000	19970800	50200900	89643300	224015000
P48594	SERPINB4	Serpin B4															157497										1521000	794166	1257330				471571
P07093	SERPINE2	Glia-derived nexin																						172685			372966		250783			601842	681180	36416200	30503100
P50454	SERPINH1	Serpin H1																			1355270													11106900	6459520
P78324	SIRPA	Tyrosine-protein phosphatase non-receptor type substrate 1																						53384.6		58143.9		41096.4
P11166	SLC2A1	Solute carrier family 2, facilitated glucose transporter member 1							168321	135826	157442	144802	155997	131710	183750	141603	255897	347682		414930				485402	279071	278578		107566	133814			429134	379687	35910800	28519600
Q8TDB8;P11169	SLC2A14;SLC2A3	Solute carrier family 2, facilitated glucose transporter member 3							731287	861584	648290	661685	1214660	720450	1834406	1068660	2402700	1644100	1392750	1243320				2567900	4416060	3201960	2726580	1525670	2444660					6308750	4584430
P08195	SLC3A2	Amino acid transporter heavy chain SLC3A2				348831	319496	294198																										5466550	5394950
P03973	SLPI	Antileukoproteinase							39296.9	79471.1					439565	512966	426069							1034090	1190920	1328060	710157	672040	554585
P37840	SNCA	Alpha-synuclein										389847		341741	737800	822019	699531				4244900	2986630	3158110	1004180	913814	893878	1080200	964853	1062890
Q8TER0	SNED1	Sushi, nidogen and EGF-like domain-containing protein 1																	190304						2787700	3199870									4962640
P00441	SOD1	Superoxide dismutase [Cu-Zn]										828333	560893	639194	1370360	1675270	899194				30511900	40023000		3388690	3261720	2862120	4495880	4235240	4016420
Q13103	SPP2	Secreted phosphoprotein 24			247091	422149	706780	480979	663050	788956	821491	760529	763119	818356	549736	616538	527054	636155	802488	567396				401881	406987	363842	571533	601121	402769					20523300	5779930
A1L4H1	SSC5D	Soluble scavenger receptor cysteine-rich domain-containing protein SSC5D													161541	196997										24519.1		17723.8	15815.6			561907	1486560	1643390	2567060
Q8IZP2;P50502;Q8NFI4	ST13;ST13P5	Hsc70-interacting protein																																42185100	46247900
P49888	SULT1E1	Sulfotransferase 1E1																																17439900	16430500
O00267	SUPT5H	Transcription elongation factor SPT5										345267	368528	286483	214735	385566		330325	443515	440944				640531	636880	602629	911073	818786	765947			420957	428084	1614240	1676180
P17987	TCP1	T-complex protein 1 subunit alpha																																22784800	19276600
O43493	TGOLN2	Trans-Golgi network integral membrane protein 2													13663.9	23023.6	11661.5							10917.8	14783.9	7937.49	6130.88	6628.6
P01033	TIMP1	Metalloproteinase inhibitor 1	4761360		3361480	49730900		30442800														28518800			3880180	4184820	5159400	2780210	3113810	35639100	18320900	21148400	12048500	62818700	88857800
Q9GZM7	TINAGL1	Tubulointerstitial nephritis antigen-like																																48077800	46868500
P29401	TKT	Transketolase	457651		543468	394685		287154	144889		131026	424919	606626	511355	360721	354984	359093	257940		465530				871191	759055	842818	829192	965097	889913					28222900	22095800
P62328;P63313	TMSB10	Thymosin beta-10																																7274710
P62328	TMSB4X	Thymosin beta-4																													10652800
Q8NG11	TSPAN14	Tetraspanin-14							5268510	2932540	5946730	161135	177224								76663.8	105685								7295510		256056		143714	204330
O95858	TSPAN15	Tetraspanin-15																												2506190
Q96QS1	TSPAN32	Tetraspanin-32																												1547740
Q86UF1	TSPAN33	Tetraspanin-33							482890	388737	423081							206384	180101											2167220	702740
P22314	UBA1	Ubiquitin-like modifier-activating enzyme 1																									138523							22786400	19666700
Q9C0C9	UBE2O	(E3-independent) E2 ubiquitin-conjugating enzyme				3845010	5871820	5967000	5280950	4629910	6263620	6444670	4493600	7191160	10347200	6953160	6915730	4416190	3258260	3320200	22403000	38896700	25006100	4146720	5593440	5666990	5533910	6824030	6850000	29139900	15028800	3214000	1846980	1626330	2372900
O60701	UGDH	UDP-glucose 6-dehydrogenase																																8469860	5764370
O60763	USO1	General vesicular transport factor p115																																21346300	16787700
Q6EMK4	VASN	Vasorin				238322	313118	331810																				594793		2146410	932186
P19320	VCAM1	Vascular cell adhesion protein 1				119309	76901.7	98067		37038.7	31836.9	33316.1		32878.6				38316.4		33781					20164.1	29546	43534.4	40551.8		522797	477112	603647	543752	67296900	49117500
Q9Y277	VDAC3	Voltage-dependent anion-selective channel protein 3							227842	174493					233269		213460	519129	529541	535546				344777	414644	377062	285097	415637	419959
Q9Y279	VSIG4	V-set and immunoglobulin domain-containing protein 4			1186330	1552530		878809	3531370	2207120	2646010	2558040	1986300	3373590	2042090	2718320		1705710		2782450	25759800	27742600	23801200	2204660	2214590	2796380	1962330	1035980			10864200	24986600	20101600	37292200	33456700
Q9NQW7	XPNPEP1	Xaa-Pro aminopeptidase 1																																21751700	15461100
O14980	XPO1	Exportin-1																																4334100	3579010
Q04917	YWHAH	14-3-3 protein eta							455569	427293					190196	247283		188291		300828	8956780			269921	295800	205902	229455	234590	174451			205050	454649	2708800	1060070
A0A0J9YW62		Immunoglobulin V-set domain-containing protein (Fragment)							433763	754216	658589	791428	428819	625042	652567	655559		964835	955155					481140	449413	484765	353111	422769	397302			707742	394298		13261200
